# Supplementary material for: Cell Pluripotency Levels Associated with Imprinted Genes in Human
Source: Comput Math Methods Med. 2015 Oct 4;2015:471076. doi: 10.1155/2015/471076 (PMC4609408; doi:10.1155/2015/471076)
Supplement: Supplementary file 1 — Supplementary Figure 1: Synteny maps of CPA4-KLF14 region between human and other mammalians. Supplementary Table 1: 79 differentially expressed miRNAs with at least 2 fold change. Supplementary Table 2: GO and KEGG enrichment results. Supplementary Table 3: Diseases and function analysis. [file 471076.f1.zip › Supplementary Table1.xlsx]

## Sheet: Sheet1
miRNA	Chr	Start	End	strand	Nearby imprinted genes	Foldchange log2(hiPSC/NHDF)	Foldchange log2(hESC/NHDF)	FDR_hiPSC Vs NHDF	FDR_hESC Vs NHDF
hsa-miR-137	1	98511626	98511727	-		-2.18823	-2.33189	0.000314648	0.000188114
hsa-miR-92b	1	155164968	155165063	+		1.61054	1.8296	0.000474824	0.000129329
hsa-miR-29c	1	207975197	207975284	-	PTPN14,OBSCN,HIST3H2BB,OR11L1	-6.55373	-7.37413	6.32e-07	1.06e-07
hsa-miR-205	1	209605478	209605587	+		5.94115	5.75123	1.53e-05	3.16e-05
hsa-miR-26b	2	219267369	219267445	+	GPR1,ZDBF2,TIGD1,MYEOV2	-1.66826	-1.45579	5.15e-08	8.24e-07
hsa-miR-375	2	219866367	219866430	-		1.61332	1.11815	0.000201027	0.0111198
hsa-miR-26a	3	38010895	38010971	+		-1.56201	-1.3697	3.73e-06	3.37e-05
hsa-miR-138	3	44114212	44114310	+		1.13098	1.05034	0.0103763	0.0216484
hsa-miR-218	4	20529898	20530007	+		-4.47452	-4.59106	5.86e-12	5.82e-12
hsa-miR-302d	4	113569160	113569227	-		9.18139	9.2836	4.52e-27	6.18e-27
hsa-miR-302a	4	113569339	113569407	-		9.01461	9.57044	5.98e-22	2.72e-22
hsa-miR-302c	4	113569519	113569586	-		8.15487	8.22895	5.71e-17	8.11e-17
hsa-miR-302b	4	113569641	113569713	-		9.06233	9.13244	4.26e-19	6.29e-19
hsa-miR-143	5	148808481	148808586	+		-2.97955	-3.19052	1.51e-05	6.8e-06
hsa-miR-145	5	148810209	148810296	+		-3.85687	-5.60868	0.0335536	0.00215105
hsa-miR-146a	5	159912359	159912457	+		-2.87574	-3.3983	0.0317934	0.0129214
hsa-miR-30a	6	72113254	72113324	-		-1.24192	-1.14168	2.14e-06	9.87e-06
hsa-miR-25	7	99691183	99691266	-	CALCR,TFPI2,SGCE,PEG10,PPP1R9A,PON1,PON3,PON2,ASB4,DLX5	1.5991	1.79417	6.32e-07	1.09e-07
hsa-miR-93	7	99691391	99691470	-		3.35569	3.45237	0.000165683	0.000150497
hsa-miR-106b	7	99691616	99691697	-		2.71082	3.09476	1.47e-15	1.22e-16
hsa-miR-593	7	127721913	127722012	+	CPA4,MEST,MESTIT1,COPG2,KLF14	1.23527	1.39696	0.00287394	0.00101716
hsa-miR-182	7	129410223	129410332	-		5.49198	5.72548	1.36e-13	9.64e-14
hsa-miR-29a	7	130561506	130561569	-		-7.18318	-8.16255	1.1e-07	1.46e-08
hsa-miR-29b	7	130562218	130562298	-		-5.95558	-6.34686	4.19e-08	1.75e-08
hsa-miR-30b	8	135812763	135812850	-		-1.07966	-0.837064	0.00112655	0.0143736
hsa-let-7a	9	96938239	96938318	+		-6.42499	-7.85649	0.000126706	9.71e-06
hsa-let-7f	9	96938629	96938715	+		-4.62467	-4.78016	3.63e-11	3.16e-11
hsa-let-7d	9	96941116	96941202	+		-5.96312	-6.51615	4.87e-06	1.5e-06
hsa-miR-23b	9	97847490	97847586	+		-2.48346	-3.44978	8.61e-06	4.57e-08
hsa-miR-27b	9	97847727	97847823	+		-4.59261	-5.03937	1.24e-07	3.07e-08
hsa-miR-199b-3p	9	131007000	131007109	-	LMX1B,C9orf116,EGFL7,PHPT1	-5.3713	-9.29708	0.00147507	1.1e-06
hsa-miR-602	9	140732871	140732968	+		1.77712	2.01698	0.00404337	0.0013655
hsa-miR-146b-5p	10	104196269	104196341	+		-5.55834	-5.84745	1.36e-13	8.33e-14
hsa-miR-125b	11	121970465	121970552	-		-3.95234	-9.41258	0.000415959	3.63e-10
hsa-miR-100	11	122022937	122023016	-		-3.69386	-7.69864	0.000363262	4.29e-09
hsa-miR-615-3p	12	54427734	54427829	+	HOXC9,HOXC4	4.95917	4.25968	0.000245574	0.00172837
hsa-miR-16	13	50623109	50623197	-		-1.3818	-1.29574	0.0018596	0.00419768
hsa-miR-17	13	92002859	92002942	+		2.9699	3.11122	2.54e-10	1.54e-10
hsa-miR-20a	13	92003319	92003389	+		2.95891	2.94009	1.25e-08	1.86e-08
hsa-miR-92a	13	92003568	92003645	+		2.05627	2.15495	2.38e-08	1.45e-08
hsa-miR-337-3p	14	101340830	101340922	+	DLK1,MEG3,RTL1,MEG8,DIO3	-1.4169	-1.41974	2.13e-05	2.7e-05
hsa-miR-299-5p	14	101490131	101490193	+		-5.58136	-5.58136	1.28e-27	2.32e-27
hsa-miR-376c	14	101506027	101506092	+		-3.10108	-3.27094	1.56e-06	8.58e-07
hsa-miR-654-3p	14	101506556	101506636	+		-4.34044	-4.20939	7.82e-16	2.68e-15
hsa-miR-487b	14	101512792	101512875	+		-1.6909	-2.15082	0.00961922	0.00114584
hsa-miR-382	14	101520643	101520718	+		-5.67653	-5.67653	4.17e-25	7.53e-25
hsa-miR-409-3p	14	101531637	101531715	+		-6.1496	-6.1496	0.0210314	0.0234902
hsa-miR-369-3p	14	101531935	101532004	+		-5.69046	-5.78172	3.99e-21	4.82e-21
hsa-miR-410	14	101532249	101532328	+		-5.08378	-5.07786	7.36e-35	1.37e-34
hsa-miR-211	15	31357235	31357344	-		-2.6926	-2.69269	1.79e-06	2.21e-06
hsa-miR-138	16	56892430	56892513	+		-6.17859	-6.05477	1.47e-22	3.89e-22
hsa-miR-328	16	67236224	67236298	-	ACD	1.42177	1.62539	1.5e-05	2.29e-06
hsa-miR-140-3p	16	69966984	69967083	+		-4.67306	-4.26078	2.35e-07	1.44e-06
hsa-miR-497	17	6921230	6921341	-		1.42272	1.31444	0.000314648	0.00101716
hsa-miR-193a-3p	17	29887015	29887102	+		-4.98524	-6.65131	0.00578208	0.000332131
hsa-miR-632	17	30677128	30677221	+		1.72911	2.21599	0.00279481	0.000221808
hsa-miR-152	17	46114527	46114613	-	HOXB2,HOXB3	-6.09649	-5.82808	1.37e-11	5.83e-11
hsa-miR-10a	17	46657200	46657309	-		-5.0803	-6.63976	7.89e-05	1.96e-06
hsa-miR-636	17	74732532	74732630	-		1.44122	1.40026	0.00721575	0.0108608
hsa-miR-657	17	79099076	79099173	-		5.86686	6.26928	1.68e-09	6.59e-10
hsa-miR-638	19	10829080	10829179	+		1.17975	0.827442	2.59e-06	0.000463221
hsa-miR-199a-5p	19	10928102	10928172	-		-5.85338	-5.50518	4.14e-14	2.46e-13
hsa-miR-27a	19	13947254	13947331	-		-4.85281	-4.85281	4.42e-15	7.73e-15
hsa-miR-23a	19	13947401	13947473	-		-2.65432	-3.73556	8.83e-05	7.71e-07
hsa-miR-150	19	50004042	50004125	-		3.54532	2.50367	0.000756694	0.0216887
hsa-miR-125a-5p	19	52196507	52196592	+		-3.31787	-5.96481	0.0243567	9.89e-05
hsa-miR-520e	19	54178965	54179051	+		4.57062	5.54648	0.00821441	0.00151497
hsa-miR-663	20	26188822	26188914	-		1.45696	1.52391	0.00427488	0.00335032
hsa-miR-99a	21	17911409	17911489	+		-6.01271	-7.45219	2.76e-05	1.41e-06
hsa-let-7c	21	17912148	17912231	+		-6.62749	-8.60784	4.21e-05	1.08e-06
hsa-miR-155	21	26946292	26946356	+		-5.12158	-6.16228	0.00158174	0.000236798
hsa-miR-130b	22	22007593	22007674	+		1.1528	1.48423	5.26e-05	1.5e-06
hsa-miR-650	22	23165270	23165365	+		1.19334	1.42959	0.0210314	0.0234902
hsa-let-7b	22	46509566	46509648	+		-3.89559	-4.08593	2.29e-06	1.41e-06
hsa-miR-221	X	45605585	45605694	-		-3.53815	-3.4415	1.55e-06	2.73e-06
hsa-miR-222	X	45606421	45606530	-		-2.83005	-2.97695	6.65e-14	1.82e-13
hsa-miR-222	X	45747015	45747124	-		-2.82092	-2.75443	1.67e-06	9.92e-07
hsa-miR-20b	X	133303839	133303907	-		3.09355	3.34657	2.87e-11	9.44e-12
hsa-miR-106a	X	133304228	133304308	-		3.32781	3.55251	1.36e-10	5.83e-11
