# Supplementary material for: Cell Pluripotency Levels Associated with Imprinted Genes in Human
Source: Comput Math Methods Med. 2015 Oct 4;2015:471076. doi: 10.1155/2015/471076 (PMC4609408; doi:10.1155/2015/471076)
Supplement: Supplementary file 1 — Supplementary Figure 1: Synteny maps of CPA4-KLF14 region between human and other mammalians. Supplementary Table 1: 79 differentially expressed miRNAs with at least 2 fold change. Supplementary Table 2: GO and KEGG enrichment results. Supplementary Table 3: Diseases and function analysis. [file 471076.f1.zip › Supplementary Table2.xlsx]

## Sheet: KEGG
KEGGID	Pvalue	OddsRatio	ExpCount	Count	Size	Term	KEGG_p.fdr
5200	5.09532e-21	2.94853	115.996	197	326	Pathways in cancer	1.13626e-18
4010	6.8233e-18	2.96371	95.3589	163	268	MAPK signaling pathway	7.60798e-16
4360	1.54606e-17	4.84828	45.9004	93	129	Axon guidance	1.14924e-15
4510	2.59252e-17	3.44006	71.1633	129	200	Focal adhesion	1.44533e-15
4310	7.3273e-17	4.12146	53.3725	103	150	Wnt signaling pathway	3.26798e-15
4722	1.00187e-13	3.91761	45.1887	86	127	Neurotrophin signaling pathway	3.72362e-12
4144	3.44318e-12	2.72564	71.5192	119	201	Endocytosis	1.0969e-10
5211	3.64567e-11	5.33813	24.9072	52	70	Renal cell carcinoma	1.01623e-09
4520	1.01919e-10	4.89651	25.9746	53	73	Adherens junction	2.52532e-09
5215	1.93992e-10	4.03272	31.6677	61	89	Prostate cancer	4.32602e-09
4810	7.83801e-09	2.23356	75.789	116	213	Regulation of actin cytoskeleton	1.58898e-07
4012	1.03605e-08	3.50827	30.9561	57	87	ErbB signaling pathway	1.92533e-07
4350	1.94807e-08	3.49939	29.8886	55	84	TGF-beta signaling pathway	3.3417e-07
4916	3.00076e-08	3.06375	35.9375	63	101	Melanogenesis	4.77979e-07
5212	6.60139e-08	3.76172	24.9072	47	70	Pancreatic cancer	9.81406e-07
4910	1.25472e-07	2.48012	49.1027	79	138	Insulin signaling pathway	1.69618e-06
5220	1.29305e-07	3.53427	25.9746	48	73	Chronic myeloid leukemia	1.69618e-06
4141	1.53868e-07	2.2822	58.7098	91	165	Protein processing in endoplasmic reticulum	1.90625e-06
4720	2.43274e-07	3.52562	24.9072	46	70	Long-term potentiation	2.85527e-06
4020	4.5382e-07	2.14974	62.9796	95	177	Calcium signaling pathway	5.06009e-06
4120	5.49971e-07	2.38238	48.0353	76	135	Ubiquitin mediated proteolysis	5.84017e-06
4150	7.41353e-07	4.12737	18.5025	36	52	mTOR signaling pathway	7.51463e-06
4530	9.67122e-07	2.35797	46.9678	74	132	Tight junction	9.37688e-06
5214	1.60347e-06	3.35333	23.1281	42	65	Glioma	1.48989e-05
5222	3.35976e-06	2.75859	30.2444	51	85	Small cell lung cancer	2.99691e-05
5221	5.7264e-06	3.39167	20.2816	37	57	Acute myeloid leukemia	4.91149e-05
4660	6.25863e-06	2.39031	38.4282	61	108	T cell receptor signaling pathway	5.16916e-05
4666	1.08262e-05	2.48241	33.4468	54	94	Fc gamma R-mediated phagocytosis	8.34841e-05
5213	1.08567e-05	3.45975	18.5025	34	52	Endometrial cancer	8.34841e-05
4710	1.14325e-05	8.20908	7.82797	18	22	Circadian rhythm - mammal	8.49812e-05
5218	1.41244e-05	2.81773	25.263	43	71	Melanoma	0.000101605
4070	1.91181e-05	2.63858	27.7537	46	78	Phosphatidylinositol signaling system	0.00013227
5217	1.95736e-05	3.20521	19.5699	35	55	Basal cell carcinoma	0.00013227
4512	2.42344e-05	2.49937	30.2444	49	85	ECM-receptor interaction	0.000158949
5210	3.03529e-05	2.90111	22.0606	38	62	Colorectal cancer	0.000193391
4540	3.16555e-05	2.40171	32.0235	51	90	Gap junction	0.000196088
4912	7.15128e-05	2.19614	35.9375	55	101	GnRH signaling pathway	0.000431009
5223	0.000109397	2.87458	19.2141	33	54	Non-small cell lung cancer	0.000641988
5131	0.000149555	2.63521	21.7048	36	61	Shigellosis	0.000855149
4330	0.000224026	2.9438	16.7234	29	47	Notch signaling pathway	0.00124895
5412	0.000358485	2.27434	26.3304	41	74	Arrhythmogenic right ventricular cardiomyopathy (ARVC)	0.00194981
5100	0.000426159	2.30195	24.9072	39	70	Bacterial invasion of epithelial cells	0.0022627
5219	0.000438253	2.96643	14.9443	26	42	Bladder cancer	0.0022728
5014	0.000530527	2.57443	18.8583	31	53	Amyotrophic lateral sclerosis (ALS)	0.00268881
4971	0.000821883	2.15198	26.3304	40	74	Gastric acid secretion	0.00407288
4670	0.00090755	1.83358	41.2747	58	116	Leukocyte transendothelial migration	0.00439965
5216	0.000968219	3.46222	10.3187	19	29	Thyroid cancer	0.00459389
4114	0.00110483	1.83276	39.8515	56	112	Oocyte meiosis	0.00513287
562	0.0011527	2.33785	20.2816	32	57	Inositol phosphate metabolism	0.00524595
5160	0.00127342	1.72814	47.6794	65	134	Hepatitis C	0.00567946
4210	0.00137225	1.96044	30.9561	45	87	Apoptosis	0.00600021
5146	0.00148474	1.83153	37.7166	53	106	Amoebiasis	0.00636726
4370	0.00162545	2.03134	27.0421	40	76	VEGF signaling pathway	0.00683917
3015	0.00166845	1.9661	29.5328	43	83	mRNA surveillance pathway	0.0068901
4380	0.00170636	1.72214	45.5445	62	128	Osteoclast differentiation	0.00691851
4320	0.00187307	3.6411	8.5396	16	24	Dorso-ventral axis formation	0.00745883
4662	0.00246815	1.97959	26.6863	39	75	B cell receptor signaling pathway	0.00965608
4930	0.00264855	2.34509	17.0792	27	48	Type II diabetes mellitus	0.0101832
564	0.00275332	1.92136	28.4653	41	80	Glycerophospholipid metabolism	0.0104066
5142	0.00306305	1.76069	37.0049	51	104	Chagas disease (American trypanosomiasis)	0.0113843
533	0.0032547	4.99976	5.33725	11	15	Glycosaminoglycan biosynthesis - keratan sulfate	0.0118983
4960	0.00341284	2.43035	14.9443	24	42	Aldosterone-regulated sodium reabsorption	0.0122752
4340	0.00426132	2.10483	19.9257	30	56	Hedgehog signaling pathway	0.0150837
4130	0.00433903	2.55019	12.8094	21	36	SNARE interactions in vesicular transport	0.0151188
4730	0.00452185	1.93301	24.9072	36	70	Long-term depression	0.0155134
4920	0.00499562	1.93584	24.1955	35	68	Adipocytokine signaling pathway	0.0168791
512	0.00539576	2.73056	10.6745	18	30	Mucin type O-Glycan biosynthesis	0.017959
5410	0.00639329	1.78269	29.5328	41	83	Hypertrophic cardiomyopathy (HCM)	0.0209662
4914	0.00748703	1.74308	30.6002	42	86	Progesterone-mediated oocyte maturation	0.0241972
4664	0.00781455	1.77973	28.1095	39	79	Fc epsilon RI signaling pathway	0.0248949
5120	0.00988705	1.82384	24.1955	34	68	Epithelial cell signaling in Helicobacter pylori infection	0.0306224
4115	0.00988705	1.82384	24.1955	34	68	p53 signaling pathway	0.0306224
5414	0.0110127	1.67015	32.0235	43	90	Dilated cardiomyopathy	0.0336416
5145	0.0114437	1.52374	46.9678	60	132	Toxoplasmosis	0.0344857
4974	0.0129386	1.69408	28.8212	39	81	Protein digestion and absorption	0.0384707
4962	0.0167792	1.9938	15.6559	23	44	Vasopressin-regulated water reabsorption	0.0492338

## Sheet: BP
GOBPID	Pvalue	OddsRatio	ExpCount	Count	Size	Term	BP_p.fdr
GO:0065007	9.43705e-53	1.77153	2166.56	2575	5929	biological regulation	7.81388e-49
GO:0043412	1.30145e-41	1.87676	830.498	1117	2210	macromolecule modification	5.38799e-38
GO:0010604	8.52053e-34	2.0215	494.165	700	1315	positive regulation of macromolecule metabolic process	2.03623e-30
GO:0007167	9.83685e-34	2.50338	278.614	437	742	enzyme linked receptor protein signaling pathway	2.03623e-30
GO:0045935	2.10819e-31	2.21554	347.231	516	924	positive regulation of nucleobase-containing compound metabolic process	3.49116e-28
GO:0048666	3.67558e-30	2.58178	228.797	365	612	neuron development	4.62315e-27
GO:0022008	3.90846e-30	2.63668	216.898	350	585	neurogenesis	4.62315e-27
GO:0010646	1.08138e-29	2.11354	370.205	539	989	regulation of cell communication	1.11923e-26
GO:0009891	2.49495e-28	2.0545	382.179	549	1017	positive regulation of biosynthetic process	2.29535e-25
GO:0006796	1.00028e-27	1.893	486.273	670	1294	phosphate metabolic process	8.28236e-25
GO:0030030	1.60769e-25	2.27831	254.278	385	679	cell projection organization	1.21015e-22
GO:0032990	2.87973e-25	2.40417	221.341	343	589	cell part morphogenesis	1.98701e-22
GO:0010558	4.57795e-25	2.18889	277.334	412	738	negative regulation of macromolecule biosynthetic process	2.9158e-22
GO:0031327	1.02382e-24	2.15052	286.353	422	762	negative regulation of cellular biosynthetic process	6.05514e-22
GO:0072359	2.48834e-24	2.33201	228.105	349	607	circulatory system development	1.37357e-21
GO:0071840	8.30337e-24	1.47729	1376.52	1632	3663	cellular component organization or biogenesis	4.29699e-21
GO:0032774	1.12906e-23	1.52285	1094.68	1330	2913	RNA biosynthetic process	5.49918e-21
GO:0007411	2.72404e-23	3.10394	121.642	209	324	axon guidance	1.25306e-20
GO:0000904	3.85434e-23	2.65462	160.258	260	430	cell morphogenesis involved in differentiation	1.67968e-20
GO:0048522	4.91991e-22	1.7984	437.512	593	1206	positive regulation of cellular process	2.03684e-19
GO:0045944	2.04264e-21	2.40212	184.138	286	490	positive regulation of transcription from RNA polymerase II promoter	8.05383e-19
GO:0045934	5.43037e-20	2.03202	263.805	380	702	negative regulation of nucleobase-containing compound metabolic process	2.04379e-17
GO:0031399	1.79656e-19	1.91818	306.27	429	815	regulation of protein modification process	6.46763e-17
GO:0060255	4.29385e-19	1.5039	872.601	1064	2426	regulation of macromolecule metabolic process	1.48138e-16
GO:0009892	1.04242e-18	1.75722	399.466	535	1063	negative regulation of metabolic process	3.4525e-16
GO:0009968	1.05813e-17	2.3738	152.232	236	406	negative regulation of signal transduction	3.34415e-15
GO:0048523	1.09048e-17	1.68851	432.185	569	1187	negative regulation of cellular process	3.34415e-15
GO:0000122	3.4629e-17	2.54245	126.642	202	337	negative regulation of transcription from RNA polymerase II promoter	1.02403e-14
GO:0016568	2.05503e-16	2.29879	151.068	231	402	chromatin modification	5.86746e-14
GO:2000026	4.34214e-16	1.97283	222.759	318	597	regulation of multicellular organismal development	1.19843e-13
GO:0007243	7.82445e-16	2.27242	148.22	226	397	intracellular protein kinase cascade	2.08989e-13
GO:0048856	3.93115e-15	1.44168	825.343	990	2287	anatomical structure development	1.01718e-12
GO:0042330	6.96844e-15	1.96714	206.309	294	549	taxis	1.74844e-12
GO:0009889	1.10985e-14	1.44409	783.609	942	2156	regulation of biosynthetic process	2.7028e-12
GO:0048011	1.45162e-14	2.86308	83.0498	139	221	nerve growth factor receptor signaling pathway	3.43412e-12
GO:0006468	1.5465e-14	1.90669	218.657	308	591	protein phosphorylation	3.55695e-12
GO:0007275	1.79655e-14	1.45892	718.453	870	1999	multicellular organismal development	4.02039e-12
GO:0048869	6.00098e-14	1.52343	525.678	656	1444	cellular developmental process	1.30758e-11
GO:0009894	7.64336e-14	2.12254	152.195	225	405	regulation of catabolic process	1.62274e-11
GO:0043067	8.84004e-14	1.60087	408.861	524	1088	regulation of programmed cell death	1.82989e-11
GO:0035637	1.62038e-13	1.81136	241.634	331	643	multicellular organismal signaling	3.27237e-11
GO:0051174	4.48279e-13	1.92819	187.088	265	502	regulation of phosphorus metabolic process	8.83749e-11
GO:0044267	6.66742e-13	1.44542	651.744	788	1785	cellular protein metabolic process	1.28387e-10
GO:0070647	9.10495e-13	1.94534	178.125	253	474	protein modification by small protein conjugation or removal	1.71339e-10
GO:0048729	1.45466e-12	2.16716	128.52	192	342	tissue morphogenesis	2.67658e-10
GO:0045893	2.60206e-12	2.28335	107.903	166	293	positive regulation of transcription, DNA-dependent	4.6837e-10
GO:0043632	5.65846e-12	2.07976	135.661	199	361	modification-dependent macromolecule catabolic process	9.96852e-10
GO:2000145	7.51431e-12	2.23528	110.858	168	295	regulation of cell motility	1.29622e-09
GO:0030522	8.59421e-12	2.88478	64.2602	108	171	intracellular receptor mediated signaling pathway	1.45225e-09
GO:0042325	1.24478e-11	1.86985	179.635	251	482	regulation of phosphorylation	2.06135e-09
GO:0051603	3.19011e-11	2.80354	63.6418	106	170	proteolysis involved in cellular protein catabolic process	5.17923e-09
GO:0032879	5.76449e-11	1.76464	204.701	278	550	regulation of localization	9.17884e-09
GO:0050767	6.37226e-11	2.52852	75.6626	121	202	regulation of neurogenesis	9.95516e-09
GO:0019219	7.70908e-11	1.39782	638.769	761	1786	regulation of nucleobase-containing compound metabolic process	1.18206e-08
GO:0001525	9.0499e-11	3.07006	51.6577	89	138	angiogenesis	1.36242e-08
GO:0035107	1.2007e-10	3.54643	40.9612	74	109	appendage morphogenesis	1.77532e-08
GO:0007399	1.30233e-10	2.15821	101.78	154	284	nervous system development	1.89181e-08
GO:0060173	1.49749e-10	3.35574	43.9675	78	117	limb development	2.1378e-08
GO:0044260	1.85759e-10	1.31344	1097.76	1242	3116	cellular macromolecule metabolic process	2.60692e-08
GO:0033124	2.04956e-10	2.46294	75.9098	120	202	regulation of GTP catabolic process	2.82839e-08
GO:0022610	2.47969e-10	1.55644	325.435	413	866	biological adhesion	3.36587e-08
GO:0060548	2.66153e-10	1.74193	200.297	270	533	negative regulation of cell death	3.55443e-08
GO:0034641	3.14359e-10	1.24639	1968.77	2143	5239	cellular nitrogen compound metabolic process	4.13158e-08
GO:0009205	5.12925e-10	1.76528	184.138	250	490	purine ribonucleoside triphosphate metabolic process	6.63596e-08
GO:0009141	7.66335e-10	1.7426	189.023	255	503	nucleoside triphosphate metabolic process	9.76193e-08
GO:0045860	8.63626e-10	2.00392	118.374	171	315	positive regulation of protein kinase activity	1.08346e-07
GO:0008285	9.97803e-10	1.90126	137.622	194	367	negative regulation of cell proliferation	1.23311e-07
GO:0010562	1.12005e-09	2.26183	84.553	129	225	positive regulation of phosphorus metabolic process	1.35943e-07
GO:0009059	1.14856e-09	1.28928	1098.24	1239	3000	macromolecule biosynthetic process	1.35943e-07
GO:0090304	1.14928e-09	1.25517	1523.46	1681	4054	nucleic acid metabolic process	1.35943e-07
GO:0060537	1.17462e-09	2.26775	83.8014	128	223	muscle tissue development	1.36984e-07
GO:0050794	1.56489e-09	1.4247	476.015	575	1496	regulation of cellular process	1.79963e-07
GO:0051347	2.29541e-09	1.92274	127.017	180	338	positive regulation of transferase activity	2.60356e-07
GO:0060021	2.46255e-09	5.52991	21.0443	43	56	palate development	2.75449e-07
GO:0009146	2.51934e-09	1.79901	157.456	216	419	purine nucleoside triphosphate catabolic process	2.75449e-07
GO:0030811	2.54199e-09	2.2205	84.553	128	225	regulation of nucleotide catabolic process	2.75449e-07
GO:0010942	2.56154e-09	1.66557	210.819	278	561	positive regulation of cell death	2.75449e-07
GO:0030163	2.93473e-09	1.83365	145.761	202	389	protein catabolic process	3.11533e-07
GO:0007517	2.97749e-09	2.08743	98.4572	145	262	muscle organ development	3.12071e-07
GO:0071842	3.4861e-09	1.33156	738.741	856	2024	cellular component organization at cellular level	3.59213e-07
GO:0009203	3.51404e-09	1.79034	157.081	215	418	ribonucleoside triphosphate catabolic process	3.59213e-07
GO:0009154	3.97085e-09	1.78076	158.96	217	423	purine ribonucleotide catabolic process	4.00959e-07
GO:0022603	4.12637e-09	2.204	83.3664	126	223	regulation of anatomical structure morphogenesis	4.11643e-07
GO:0072523	5.27962e-09	1.72085	177.373	238	472	purine-containing compound catabolic process	5.2042e-07
GO:0030036	5.7343e-09	2.42223	65.4409	103	175	actin cytoskeleton organization	5.53227e-07
GO:0051130	5.74608e-09	2.07599	95.8693	141	256	positive regulation of cellular component organization	5.53227e-07
GO:0009987	8.76492e-09	1.44006	795.352	884	2914	cellular process	8.34178e-07
GO:0080090	9.09701e-09	1.56118	248.913	320	718	regulation of primary metabolic process	8.55946e-07
GO:0001503	1.11119e-08	2.13161	86.0561	128	229	ossification	1.03378e-06
GO:0060541	1.29545e-08	2.62283	52.9865	86	141	respiratory system development	1.19181e-06
GO:0040013	1.31056e-08	3.15834	37.9549	66	101	negative regulation of locomotion	1.19247e-06
GO:0009259	1.52564e-08	1.64806	197.29	259	525	ribonucleotide metabolic process	1.37307e-06
GO:0016044	1.80641e-08	1.62182	208.94	272	556	cellular membrane organization	1.60829e-06
GO:0045597	2.19006e-08	2.0213	94.88	138	254	positive regulation of cell differentiation	1.92911e-06
GO:0031644	2.58159e-08	2.29772	67.6424	104	180	regulation of neurological system process	2.25006e-06
GO:0043065	2.75014e-08	1.61951	204.43	266	544	positive regulation of apoptosis	2.372e-06
GO:0018193	2.96352e-08	1.66652	180.12	238	480	peptidyl-amino acid modification	2.52968e-06
GO:0016570	3.27018e-08	2.19598	74.2329	112	198	histone modification	2.76297e-06
GO:0051271	3.86101e-08	3.14511	35.7001	62	95	negative regulation of cellular component movement	3.2292e-06
GO:0043066	3.98934e-08	1.69666	164.136	219	438	negative regulation of apoptosis	3.30317e-06
GO:0044087	4.68283e-08	2.10436	81.08	120	216	regulation of cellular component biogenesis	3.839e-06
GO:0045892	4.90217e-08	1.89674	108.169	153	292	negative regulation of transcription, DNA-dependent	3.97941e-06
GO:0044248	8.13918e-08	1.35594	510.654	601	1363	cellular catabolic process	6.54295e-06
GO:0042060	8.95685e-08	1.56077	222.468	284	592	wound healing	7.13103e-06
GO:0030336	1.10832e-07	3.17873	32.6938	57	87	negative regulation of cell migration	8.7399e-06
GO:0006511	1.23911e-07	1.84846	111.185	155	297	ubiquitin-dependent protein catabolic process	9.67909e-06
GO:2000112	1.2512e-07	2.08617	73.418	110	208	regulation of cellular macromolecule biosynthetic process	9.6822e-06
GO:0043547	1.341e-07	2.42761	53.3623	84	142	positive regulation of GTPase activity	1.02287e-05
GO:0032270	1.34653e-07	1.73724	137.66	186	367	positive regulation of cellular protein metabolic process	1.02287e-05
GO:0034655	1.57256e-07	1.59903	190.902	247	508	nucleobase-containing catabolic process	1.18371e-05
GO:0007154	1.73632e-07	1.66794	149.114	200	435	cell communication	1.2952e-05
GO:0071495	2.29071e-07	1.70321	142.801	191	380	cellular response to endogenous stimulus	1.69349e-05
GO:0001568	2.47539e-07	6.83069	12.9634	28	35	blood vessel development	1.81383e-05
GO:0030111	3.00826e-07	3.08321	31.8325	55	85	regulation of Wnt receptor signaling pathway	2.18495e-05
GO:0007179	3.11898e-07	3.91385	22.4912	42	60	transforming growth factor beta receptor signaling pathway	2.24567e-05
GO:0033043	3.15598e-07	1.82491	108.243	150	289	regulation of organelle organization	2.25272e-05
GO:0051234	4.28427e-07	1.29344	656.532	751	1794	establishment of localization	3.03194e-05
GO:0007265	4.5507e-07	2.75946	37.3297	62	100	Ras protein signal transduction	3.1932e-05
GO:0044281	5.65615e-07	1.18573	2184.1	2324	5812	small molecule metabolic process	3.912e-05
GO:0042787	5.66956e-07	4.73511	17.2737	34	46	protein ubiquitination involved in ubiquitin-dependent protein catabolic process	3.912e-05
GO:0051272	6.03344e-07	2.09136	68.3939	101	182	positive regulation of cellular component movement	4.12867e-05
GO:0030323	6.79724e-07	2.41518	47.7254	75	127	respiratory tube development	4.61321e-05
GO:0016055	8.12263e-07	3.8936	20.8333	39	56	Wnt receptor signaling pathway	5.46792e-05
GO:0033673	9.59401e-07	2.34442	49.6044	77	132	negative regulation of kinase activity	6.40632e-05
GO:0034613	1.08064e-06	2.84818	32.6271	55	88	cellular protein localization	7.15814e-05
GO:0090090	1.09389e-06	3.83086	21.0443	39	56	negative regulation of canonical Wnt receptor signaling pathway	7.18379e-05
GO:0048008	1.10186e-06	9.16869	9.77056	22	26	platelet-derived growth factor receptor signaling pathway	7.18379e-05
GO:0002053	1.16041e-06	6.94827	11.6495	25	31	positive regulation of mesenchymal cell proliferation	7.44822e-05
GO:0021885	1.16041e-06	6.94827	11.6495	25	31	forebrain cell migration	7.44822e-05
GO:0051129	1.22527e-06	2.01239	71.6102	104	191	negative regulation of cellular component organization	7.80402e-05
GO:0051781	1.88171e-06	3.86056	19.9169	37	53	positive regulation of cell division	0.000118233
GO:0040017	1.88487e-06	2.02397	68.0182	99	181	positive regulation of locomotion	0.000118233
GO:0042733	2.11528e-06	5.62893	13.1527	27	35	embryonic digit morphogenesis	0.000131688
GO:0007268	2.19443e-06	1.62514	142.111	186	381	synaptic transmission	0.000135596
GO:0006163	2.25487e-06	1.43462	265.308	324	706	purine nucleotide metabolic process	0.000138299
GO:0010769	2.32308e-06	3.36077	23.5847	42	63	regulation of cell morphogenesis involved in differentiation	0.000141434
GO:0002520	2.85412e-06	1.57106	161.966	208	431	immune system development	0.000172172
GO:0030097	2.86953e-06	1.62109	140.922	184	375	hemopoiesis	0.000172172
GO:0048167	2.9844e-06	3.02005	27.4327	47	73	regulation of synaptic plasticity	0.000177776
GO:0008286	3.02038e-06	2.12481	57.1202	85	152	insulin receptor signaling pathway	0.000178634
GO:0048608	3.18303e-06	1.87295	81.9224	115	218	reproductive structure development	0.000186918
GO:0035295	3.76656e-06	2.22864	49.2412	75	132	tube development	0.000219628
GO:0030521	3.81446e-06	3.63307	20.2927	37	54	androgen receptor signaling pathway	0.000220865
GO:0043408	4.00737e-06	3.2882	23.1755	41	62	regulation of MAPKKK cascade	0.000230424
GO:0033365	4.21139e-06	1.68048	117.247	156	312	protein localization to organelle	0.000240485
GO:0007420	4.46117e-06	2.19444	50.1804	76	135	brain development	0.000253003
GO:0042221	4.50519e-06	1.2254	907.535	1005	2415	response to chemical stimulus	0.000253762
GO:0012502	4.70779e-06	1.59662	143.552	186	382	induction of programmed cell death	0.000263382
GO:0070302	4.84534e-06	2.32158	43.9675	68	117	regulation of stress-activated protein kinase signaling cascade	0.000269258
GO:0007044	5.0155e-06	4.10694	16.9106	32	45	cell-substrate junction assembly	0.000276856
GO:0001701	5.10952e-06	2.01603	62.5587	91	167	in utero embryonic development	0.000280178
GO:0006479	5.20765e-06	2.90788	27.8085	47	74	protein methylation	0.000282797
GO:0071375	5.2256e-06	1.77531	93.5719	128	249	cellular response to peptide hormone stimulus	0.000282797
GO:0030155	6.61208e-06	2.57221	34.0423	55	91	regulation of cell adhesion	0.000354516
GO:0009100	6.63647e-06	1.74443	97.3298	132	259	glycoprotein metabolic process	0.000354516
GO:0060322	7.14221e-06	5.71576	11.6495	24	31	head development	0.000379087
GO:0010812	7.84274e-06	9.99596	7.89161	18	21	negative regulation of cell-substrate adhesion	0.000413617
GO:0007034	8.60207e-06	4.17004	15.7832	30	42	vacuolar transport	0.000450792
GO:0008104	8.88398e-06	1.4574	208.681	258	566	protein localization	0.000460241
GO:0033044	8.89354e-06	2.93907	25.9296	44	69	regulation of chromosome organization	0.000460241
GO:0007599	9.20772e-06	1.49174	185.641	232	494	hemostasis	0.00047354
GO:0000186	9.60187e-06	3.97787	16.5348	31	44	activation of MAPKK activity	0.000490762
GO:0007519	9.73031e-06	2.20934	46.2223	70	123	skeletal muscle tissue development	0.000494276
GO:0022607	9.92837e-06	1.2955	468.235	539	1246	cellular component assembly	0.000501262
GO:0032989	1.04046e-05	1.84612	74.8824	105	204	cellular component morphogenesis	0.000522119
GO:0045665	1.1407e-05	3.67045	18.038	33	48	negative regulation of neuron differentiation	0.000568977
GO:0051336	1.19384e-05	1.43246	225.85	276	601	regulation of hydrolase activity	0.000591915
GO:0010467	1.21033e-05	1.19351	1158.65	1260	3162	gene expression	0.000596519
GO:0008283	1.33433e-05	1.56658	138.224	178	376	cell proliferation	0.00065374
GO:0090092	1.38044e-05	2.30686	40.172	62	107	regulation of transmembrane receptor protein serine/threonine kinase signaling pathway	0.000672357
GO:0050817	1.38965e-05	1.47921	185.641	231	494	coagulation	0.000672883
GO:0009887	1.40737e-05	1.63238	115.676	152	311	organ morphogenesis	0.0006775
GO:0051338	1.46117e-05	1.87463	69.5753	98	187	regulation of transferase activity	0.000699335
GO:0045669	1.47494e-05	4.24477	14.6558	28	39	positive regulation of osteoblast differentiation	0.00070089
GO:0071901	1.48289e-05	2.70673	28.5601	47	76	negative regulation of protein serine/threonine kinase activity	0.00070089
GO:0001934	1.48981e-05	1.98362	58.8628	85	157	positive regulation of protein phosphorylation	0.00070089
GO:0016202	1.52738e-05	2.92162	24.8022	42	66	regulation of striated muscle tissue development	0.000711692
GO:0051403	1.52997e-05	2.87174	25.5538	43	68	stress-activated MAPK cascade	0.000711692
GO:0007507	1.59414e-05	2.24821	41.8693	64	112	heart development	0.0007374
GO:0048646	1.71574e-05	1.71562	92.6409	125	250	anatomical structure formation involved in morphogenesis	0.000789241
GO:0060325	1.80165e-05	9.4389	7.51582	17	20	face morphogenesis	0.000823143
GO:0032092	1.81403e-05	6.66495	9.39477	20	25	positive regulation of protein binding	0.000823143
GO:0007254	1.81927e-05	2.23511	42.0193	64	112	JNK cascade	0.000823143
GO:0060429	2.01803e-05	1.53744	146.284	186	390	epithelium development	0.000908116
GO:0010608	2.15029e-05	1.74623	85.374	116	228	posttranscriptional regulation of gene expression	0.000962401
GO:0007405	2.18644e-05	4.63065	12.7769	25	34	neuroblast proliferation	0.000973317
GO:0046777	2.21584e-05	2.14829	45.4333	68	121	protein autophosphorylation	0.000981129
GO:0009790	2.30385e-05	1.70271	92.2353	124	249	embryo development	0.00101467
GO:0042475	2.33862e-05	3.33665	19.1653	34	51	odontogenesis of dentine-containing tooth	0.00102454
GO:0007423	2.35778e-05	1.81004	74.4593	103	199	sensory organ development	0.00102749
GO:0016441	2.42534e-05	5.83226	10.1464	21	27	posttranscriptional gene silencing	0.00105141
GO:0043583	2.45713e-05	2.06949	49.6044	73	132	ear development	0.00105964
GO:0048762	2.47282e-05	3.02828	22.1331	38	59	mesenchymal cell differentiation	0.00106088
GO:0006112	2.57174e-05	1.95632	57.8718	83	154	energy reserve metabolic process	0.00109763
GO:0001764	2.61283e-05	2.95858	22.9232	39	61	neuron migration	0.00110945
GO:0045859	2.69478e-05	1.92869	59.5103	85	160	regulation of protein kinase activity	0.00113841
GO:0080134	2.82289e-05	1.42228	213.449	260	568	regulation of response to stress	0.00118647
GO:0032868	2.99621e-05	1.70457	90.1898	121	240	response to insulin stimulus	0.00125296
GO:0060627	3.08494e-05	1.92232	59.7508	85	159	regulation of vesicle-mediated transport	0.00128358
GO:0046847	3.15292e-05	3.89061	15.0316	28	40	filopodium assembly	0.00130531
GO:0003001	3.17994e-05	1.63108	106.725	140	284	generation of a signal involved in cell-cell signaling	0.00130994
GO:0023051	3.44414e-05	2.17345	39.9392	61	112	regulation of signaling	0.00141176
GO:0030168	3.81055e-05	1.69018	90.5656	121	241	platelet activation	0.00155267
GO:0060070	3.82541e-05	3.17688	19.442	34	52	canonical Wnt receptor signaling pathway	0.00155267
GO:0016192	4.05995e-05	1.79122	71.7393	99	194	vesicle-mediated transport	0.00163982
GO:0021700	4.14043e-05	2.05339	47.7254	70	127	developmental maturation	0.00166421
GO:0051017	4.46698e-05	3.0031	21.0443	36	56	actin filament bundle assembly	0.00178679
GO:0070838	4.55094e-05	1.7053	85.6803	115	228	divalent metal ion transport	0.00181162
GO:0030902	4.82795e-05	2.32963	34.197	53	91	hindbrain development	0.0019127
GO:0006753	4.87872e-05	1.33202	308.524	362	821	nucleoside phosphate metabolic process	0.00192361
GO:0051128	5.16273e-05	1.57983	113.493	147	309	regulation of cellular component organization	0.00202594
GO:0045768	5.46119e-05	3.94012	13.9043	26	37	positive regulation of anti-apoptosis	0.00213295
GO:0090263	5.95027e-05	3.75097	14.6558	27	39	positive regulation of canonical Wnt receptor signaling pathway	0.00230481
GO:0048706	5.95687e-05	7.09982	7.87681	17	21	embryonic skeletal system development	0.00230481
GO:0048013	6.12548e-05	7.07839	7.89161	17	21	ephrin receptor signaling pathway	0.00235902
GO:2000027	6.26317e-05	2.22732	36.8275	56	98	regulation of organ morphogenesis	0.00240088
GO:0051592	6.33225e-05	2.47723	28.9359	46	77	response to calcium ion	0.00241618
GO:0007049	6.40178e-05	1.79818	67.3491	93	181	cell cycle	0.0024315
GO:0008219	6.58734e-05	1.40332	205.36	249	559	cell death	0.00249056
GO:0034134	6.92997e-05	2.56321	26.6812	43	71	toll-like receptor 2 signaling pathway	0.00260819
GO:0070085	7.0641e-05	1.81456	65.0118	90	173	glycosylation	0.0026423
GO:0034130	7.10867e-05	2.59613	25.9296	42	69	toll-like receptor 1 signaling pathway	0.0026423
GO:0007173	7.11634e-05	2.67684	24.3873	40	65	epidermal growth factor receptor signaling pathway	0.0026423
GO:0051641	7.24224e-05	1.8967	54.7987	78	150	cellular localization	0.00266901
GO:0010721	7.25276e-05	2.26965	34.5728	53	92	negative regulation of cell development	0.00266901
GO:0048598	7.3065e-05	1.62743	96.7815	127	259	embryonic morphogenesis	0.00267689
GO:0030509	7.35935e-05	2.7633	22.8887	38	61	BMP signaling pathway	0.00268438
GO:0006892	7.41877e-05	2.66991	24.4264	40	65	post-Golgi vesicle-mediated transport	0.00269418
GO:0006486	7.56312e-05	1.81615	64.2602	89	171	protein glycosylation	0.00273461
GO:0016579	7.71526e-05	2.80582	22.1717	37	59	protein deubiquitination	0.00277749
GO:0048169	8.29755e-05	5.99625	8.64319	18	23	regulation of long-term neuronal synaptic plasticity	0.00297419
GO:0006812	8.40735e-05	1.36895	236.372	282	629	cation transport	0.00300055
GO:0048286	9.47017e-05	3.99971	12.7769	24	34	lung alveolus development	0.00336537
GO:0016331	9.67985e-05	2.18714	36.4517	55	97	morphogenesis of embryonic epithelium	0.00342518
GO:0065008	9.90218e-05	1.21612	650.658	722	1753	regulation of biological quality	0.00348894
GO:0090066	0.000101149	1.64699	88.6867	117	236	regulation of anatomical structure size	0.00354877
GO:0001892	0.000102717	5.28672	9.38167	19	25	embryonic placenta development	0.00358859
GO:0009967	0.000104296	1.76002	68.0231	93	183	positive regulation of signal transduction	0.00362846
GO:0051147	0.000106087	2.44787	27.8085	44	74	regulation of muscle cell differentiation	0.0036753
GO:0008277	0.000109829	2.47455	27.0569	43	72	regulation of G-protein coupled receptor protein signaling pathway	0.00378911
GO:0072001	0.000112249	1.86066	56.3686	79	150	renal system development	0.00385653
GO:0045137	0.000112719	1.70748	75.9098	102	202	development of primary sexual characteristics	0.00385668
GO:0033554	0.000115021	1.29214	348.511	402	929	cellular response to stress	0.00391922
GO:0070997	0.000120055	1.86321	55.6171	78	148	neuron death	0.00407401
GO:0010975	0.00012095	2.98582	18.7063	32	50	regulation of neuron projection development	0.00408763
GO:0046660	0.000125536	2.11564	38.3307	57	102	female sex differentiation	0.00422535
GO:0010171	0.000126354	4.75963	10.1464	20	27	body morphogenesis	0.00423568
GO:0043506	0.000130782	2.72948	21.7959	36	58	regulation of JUN kinase activity	0.00436643
GO:0009725	0.000132254	1.49314	133.216	167	356	response to hormone stimulus	0.00439784
GO:0006470	0.000136178	2.3147	30.3799	47	81	protein dephosphorylation	0.00451021
GO:0042391	0.000137016	1.74917	67.6424	92	180	regulation of membrane potential	0.00451989
GO:0051169	0.000146634	1.55332	108.604	139	289	nuclear transport	0.00481796
GO:0045165	0.000149242	1.77467	63.5087	87	169	cell fate commitment	0.00488429
GO:0032956	0.000151581	1.91789	49.2286	70	131	regulation of actin cytoskeleton organization	0.00494129
GO:0000910	0.000157071	2.34695	28.9359	45	77	cytokinesis	0.00510019
GO:0051893	0.000164109	18.3232	4.50691	11	12	regulation of focal adhesion assembly	0.00530789
GO:0071310	0.000169522	1.34139	245.71	290	656	cellular response to organic substance	0.00546164
GO:0030900	0.00017307	2.24714	31.3783	48	84	forebrain development	0.00555433
GO:0003008	0.000174936	1.22397	553.164	617	1472	system process	0.00559255
GO:0008284	0.000176739	1.39683	186.229	225	497	positive regulation of cell proliferation	0.00562845
GO:0060425	0.000180371	3.83235	12.4011	23	33	lung morphogenesis	0.0057221
GO:0010595	0.000194023	3.6357	13.1527	24	35	positive regulation of endothelial cell migration	0.00613171
GO:0061097	0.000205356	3.47184	13.9043	25	37	regulation of protein tyrosine kinase activity	0.00646521
GO:0070507	0.000209134	5.01125	9.00228	18	24	regulation of microtubule cytoskeleton organization	0.00654022
GO:0034339	0.000209319	2.57143	22.9232	37	61	regulation of transcription from RNA polymerase II promoter by nuclear hormone receptor	0.00654022
GO:0043405	0.000213175	2.88892	18.3443	31	49	regulation of MAP kinase activity	0.00663567
GO:0016079	0.000214942	4.99633	9.01898	18	24	synaptic vesicle exocytosis	0.00664074
GO:0035195	0.000214942	4.99633	9.01898	18	24	gene silencing by miRNA	0.00664074
GO:0034968	0.000221355	3.2144	15.4074	27	41	histone lysine methylation	0.00681346
GO:0017148	0.000229385	3.02139	16.9106	29	45	negative regulation of translation	0.00703448
GO:0006897	0.00023353	1.53333	107.726	137	287	endocytosis	0.00713515
GO:0015031	0.000235666	1.38624	185.989	224	501	protein transport	0.00717395
GO:0031058	0.000252321	4.52082	9.77056	19	26	positive regulation of histone modification	0.00765282
GO:0002755	0.000260215	2.31439	27.8085	43	74	MyD88-dependent toll-like receptor signaling pathway	0.00783483
GO:0043524	0.000260215	2.31439	27.8085	43	74	negative regulation of neuron apoptosis	0.00783483
GO:0050769	0.000268244	2.03274	38.3307	56	102	positive regulation of neurogenesis	0.00804731
GO:0008543	0.000276995	2.15516	32.6662	49	87	fibroblast growth factor receptor signaling pathway	0.00827985
GO:0048870	0.00027831	1.43612	146.481	180	394	cell motility	0.00828922
GO:0014812	0.000285858	4.16422	10.5221	20	28	muscle cell migration	0.00844923
GO:0030501	0.000285858	4.16422	10.5221	20	28	positive regulation of bone mineralization	0.00844923
GO:0060444	0.000286743	6.24335	7.14003	15	19	branching involved in mammary gland duct morphogenesis	0.00844923
GO:0006607	0.00030651	9.98606	5.26107	12	14	NLS-bearing substrate import into nucleus	0.00893627
GO:0048103	0.00030651	9.98606	5.26107	12	14	somatic stem cell division	0.00893627
GO:0070918	0.00030651	9.98606	5.26107	12	14	production of small RNA involved in gene silencing by RNA	0.00893627
GO:0030199	0.000315002	3.88689	11.2737	21	30	collagen fibril organization	0.00915163
GO:0071363	0.000329858	1.97651	40.2096	58	107	cellular response to growth factor stimulus	0.00954973
GO:0034142	0.000333633	2.19314	30.4391	46	81	toll-like receptor 4 signaling pathway	0.00962537
GO:0006184	0.000336545	1.7889	54.4165	75	146	GTP catabolic process	0.00967567
GO:0046883	0.000338799	1.76064	57.8718	79	154	regulation of hormone secretion	0.00970676
GO:0016337	0.000341606	1.49352	115.609	145	308	cell-cell adhesion	0.00974852
GO:0006814	0.000342611	1.79055	54.4897	75	145	sodium ion transport	0.00974852
GO:0021543	0.000349706	3.4927	12.7562	23	34	pallium development	0.00991633
GO:0051179	0.000352695	1.50446	106.362	135	302	localization	0.00996694
GO:0008361	0.000359601	2.57975	21.0299	34	56	regulation of cell size	0.0101275
GO:0051239	0.000361798	1.45733	128.066	159	350	regulation of multicellular organismal process	0.0101549
GO:0006606	0.00036485	1.73934	59.677	81	159	protein import into nucleus	0.0102059
GO:0051146	0.000376592	2.78902	17.9946	30	48	striated muscle cell differentiation	0.0104989
GO:0044419	0.000381468	1.43984	138.291	170	368	interspecies interaction between organisms	0.0105992
GO:0022612	0.000385318	2.92583	16.5027	28	44	gland morphogenesis	0.0106703
GO:0045666	0.000389822	2.7199	18.7895	31	50	positive regulation of neuron differentiation	0.0107296
GO:0034329	0.000391044	1.94038	41.2225	59	110	cell junction assembly	0.0107296
GO:0030182	0.000392257	2.04367	34.4954	51	95	neuron differentiation	0.0107296
GO:0014065	0.000394253	3.09478	15.0316	26	40	phosphatidylinositol 3-kinase cascade	0.0107296
GO:0001570	0.000395233	2.77819	18.038	30	48	vasculogenesis	0.0107296
GO:0045598	0.000395233	2.77819	18.038	30	48	regulation of fat cell differentiation	0.0107296
GO:0043010	0.000397839	1.9386	41.2462	59	110	camera-type eye development	0.0107651
GO:0071478	0.00039997	2.91667	16.5348	28	44	cellular response to radiation	0.0107875
GO:0021799	0.000404902	16.6392	4.1337	10	11	cerebral cortex radially oriented cell migration	0.0108639
GO:0043085	0.000405429	1.38232	173.752	209	467	positive regulation of catalytic activity	0.0108639
GO:0007611	0.000413093	1.8753	45.4707	64	121	learning or memory	0.0110336
GO:0060562	0.000420618	2.01909	36.3574	53	97	epithelial tube morphogenesis	0.0111984
GO:0051056	0.000424575	2.06584	33.8822	50	91	regulation of small GTPase mediated signal transduction	0.0112676
GO:0008585	0.000432702	2.10791	32.318	48	86	female gonad development	0.0114465
GO:0007264	0.000435248	1.73277	58.149	79	157	small GTPase mediated signal transduction	0.0114772
GO:0051276	0.000439413	1.3391	213.489	252	570	chromosome organization	0.0115503
GO:0051726	0.000476602	1.34117	208.197	246	556	regulation of cell cycle	0.0124882
GO:0051090	0.00048084	1.51174	102.967	130	274	regulation of sequence-specific DNA binding transcription factor activity	0.0125595
GO:0008333	0.000497649	4.28209	9.39477	18	25	endosome to lysosome transport	0.0128767
GO:0010907	0.000497649	4.28209	9.39477	18	25	positive regulation of glucose metabolic process	0.0128767
GO:0042551	0.000497649	4.28209	9.39477	18	25	neuron maturation	0.0128767
GO:0001657	0.000513526	2.14507	30.0633	45	80	ureteric bud development	0.0132461
GO:0008063	0.000542991	2.15893	29.3117	44	78	Toll signaling pathway	0.0139626
GO:0055123	0.000545217	2.03515	34.197	50	91	digestive system development	0.0139764
GO:0006357	0.000566721	1.65618	65.3432	87	179	regulation of transcription from RNA polymerase II promoter	0.0144829
GO:0006915	0.000575073	1.36835	173.696	208	472	apoptosis	0.0146511
GO:0051099	0.00057865	3.71272	10.8767	20	29	positive regulation of binding	0.014697
GO:0043406	0.000581427	1.74043	55.2413	75	147	positive regulation of MAP kinase activity	0.0147224
GO:0045787	0.000592215	2.19259	27.7825	42	74	positive regulation of cell cycle	0.0149498
GO:0042063	0.000596478	1.80488	48.477	67	129	gliogenesis	0.0150117
GO:0048813	0.000600472	2.50064	20.6685	33	55	dendrite morphogenesis	0.0150557
GO:0048010	0.000601862	5.83612	6.75697	14	18	vascular endothelial growth factor receptor signaling pathway	0.0150557
GO:0032409	0.000605716	2.18928	27.8085	42	74	regulation of transporter activity	0.0151064
GO:0045596	0.000609072	1.7646	51.859	71	139	negative regulation of cell differentiation	0.0151445
GO:0043500	0.000631213	3.49781	11.6495	21	31	muscle adaptation	0.015648
GO:0019827	0.000638265	2.58362	19.1653	31	51	stem cell maintenance	0.0157756
GO:0033002	0.000654866	2.06361	31.9422	47	85	muscle cell proliferation	0.0161378
GO:0042633	0.000673342	2.2237	26.3054	40	70	hair cycle	0.0165438
GO:0050803	0.000676655	3.19292	13.1527	23	35	regulation of synapse structure and activity	0.016576
GO:0007017	0.000681539	1.43621	127.017	156	338	microtubule-based process	0.0166464
GO:0007205	0.00068837	3.07568	13.9043	24	37	activation of protein kinase C activity by G-protein coupled receptor protein signaling pathway	0.0167638
GO:0043588	0.000693941	2.88815	15.4074	26	41	skin development	0.0168007
GO:0060443	0.000693941	2.88815	15.4074	26	41	mammary gland morphogenesis	0.0168007
GO:0007413	0.000705254	9.15221	4.88528	11	13	axonal fasciculation	0.0170248
GO:0016567	0.000744101	1.45583	115.472	143	309	protein ubiquitination	0.0178296
GO:0022404	0.000745431	2.26307	24.8022	38	66	molting cycle process	0.0178296
GO:0051494	0.000745431	2.26307	24.8022	38	66	negative regulation of cytoskeleton organization	0.0178296
GO:0010718	0.000747207	4.99413	7.51582	15	20	positive regulation of epithelial to mesenchymal transition	0.0178296
GO:0046907	0.00076447	1.59727	72.8798	95	197	intracellular transport	0.0181891
GO:0033157	0.000778659	1.85837	42.0886	59	112	regulation of intracellular protein transport	0.0184736
GO:0034762	0.000787592	1.74927	51.4057	70	137	regulation of transmembrane transport	0.0186322
GO:0045216	0.000796465	2.31384	23.266	36	62	cell-cell junction organization	0.0187832
GO:0043269	0.000798514	1.671	60.8781	81	162	regulation of ion transport	0.0187832
GO:0072175	0.000830888	2.10948	28.9359	43	77	epithelial tube formation	0.0194894
GO:0050796	0.000843622	1.81602	44.7191	62	119	regulation of insulin secretion	0.0197322
GO:0060560	0.000854971	2.12702	28.1489	42	75	developmental growth involved in morphogenesis	0.0199413
GO:0008629	0.000865997	2.00207	33.0696	48	88	induction of apoptosis by intracellular signals	0.0201195
GO:0017158	0.000867471	4.43955	8.2674	16	22	regulation of calcium ion-dependent exocytosis	0.0201195
GO:0071702	0.00094342	1.34484	180.755	214	481	organic substance transport	0.0218199
GO:0018105	0.000946696	2.43069	20.2602	32	54	peptidyl-serine phosphorylation	0.0218347
GO:0046822	0.000969113	1.82108	43.216	60	115	regulation of nucleocytoplasmic transport	0.0222896
GO:0035023	0.000977499	2.1781	25.8529	39	69	regulation of Rho protein signal transduction	0.0224184
GO:0001553	0.000985545	14.9725	3.75791	9	10	luteinization	0.0224184
GO:0045741	0.000985545	14.9725	3.75791	9	10	positive regulation of epidermal growth factor-activated receptor activity	0.0224184
GO:0045749	0.000985545	14.9725	3.75791	9	10	negative regulation of S phase of mitotic cell cycle	0.0224184
GO:0048488	0.00100505	6.65664	5.63686	12	15	synaptic vesicle endocytosis	0.0227995
GO:0021954	0.00103917	3.75083	9.76342	18	26	central nervous system neuron development	0.0235091
GO:0030514	0.00104964	3.74642	9.77056	18	26	negative regulation of BMP signaling pathway	0.0236812
GO:0007185	0.0010558	Inf	2.63054	7	7	transmembrane receptor protein tyrosine phosphatase signaling pathway	0.0237555
GO:0007010	0.00107984	1.4744	100.103	125	270	cytoskeleton organization	0.0242305
GO:0009880	0.00108739	2.54349	18.038	29	48	embryonic pattern specification	0.024334
GO:0034138	0.00110338	2.18479	25.178	38	67	toll-like receptor 3 signaling pathway	0.0246252
GO:0006040	0.00111228	3.51542	10.5221	19	28	amino sugar metabolic process	0.0246496
GO:0014902	0.00111228	3.51542	10.5221	19	28	myotube differentiation	0.0246496
GO:0048638	0.0011134	2.65391	16.5053	27	44	regulation of developmental growth	0.0246496
GO:0048705	0.00113032	3.19647	11.9856	21	32	skeletal system morphogenesis	0.0249574
GO:0060341	0.0011547	1.43432	115.585	142	309	regulation of cellular localization	0.0252946
GO:0033138	0.00115781	3.33064	11.2737	20	30	positive regulation of peptidyl-serine phosphorylation	0.0252946
GO:0043535	0.00115781	3.33064	11.2737	20	30	regulation of blood vessel endothelial cell migration	0.0252946
GO:0045913	0.00115781	3.33064	11.2737	20	30	positive regulation of carbohydrate metabolic process	0.0252946
GO:0002756	0.0011649	2.20311	24.4264	37	65	MyD88-independent toll-like receptor signaling pathway	0.0253826
GO:0048568	0.00117351	1.64157	60.6086	80	162	embryonic organ development	0.0255032
GO:0007257	0.00118805	3.17948	12.0253	21	32	activation of JUN kinase activity	0.0256172
GO:0030433	0.00118805	3.17948	12.0253	21	32	ER-associated protein catabolic process	0.0256172
GO:0070936	0.00118805	3.17948	12.0253	21	32	protein K48-linked ubiquitination	0.0256172
GO:0061138	0.00119808	1.96881	32.6032	47	87	morphogenesis of a branching epithelium	0.0257666
GO:0001666	0.00120192	1.57122	72.9034	94	194	response to hypoxia	0.0257821
GO:0030516	0.00120581	2.85567	14.2801	24	38	regulation of axon extension	0.0257986
GO:0042771	0.00127859	5.40892	6.38845	13	17	DNA damage response, signal transduction by p53 class mediator resulting in induction of apoptosis	0.0271697
GO:0051930	0.00127859	5.40892	6.38845	13	17	regulation of sensory perception of pain	0.0271697
GO:0045927	0.00127973	1.78836	43.5917	60	116	positive regulation of growth	0.0271697
GO:0009914	0.00138219	1.56894	71.4003	92	190	hormone transport	0.0292699
GO:0048588	0.00142265	2.08426	27.0569	40	72	developmental cell growth	0.0300498
GO:0030308	0.00145382	1.75407	45.4707	62	121	negative regulation of cell growth	0.03063
GO:0048514	0.00146986	4.24601	7.79304	15	21	blood vessel morphogenesis	0.0308894
GO:0032844	0.00148228	1.56776	70.6487	91	188	regulation of homeostatic process	0.0310716
GO:0071295	0.00150138	2.31876	20.6685	32	55	cellular response to vitamin	0.0313926
GO:0051051	0.00150641	1.61476	61.912	81	165	negative regulation of transport	0.0314101
GO:0003401	0.0015136	4.66033	7.14003	14	19	axis elongation	0.0314101
GO:0048536	0.0015136	4.66033	7.14003	14	19	spleen development	0.0314101
GO:0002791	0.00152225	1.72238	48.1012	65	128	regulation of peptide secretion	0.0315107
GO:0051101	0.00157249	2.34823	19.9169	31	53	regulation of DNA binding	0.0324693
GO:0071705	0.00158039	1.55421	72.5276	93	193	nitrogen compound transport	0.0325514
GO:0061035	0.00158494	8.3364	4.50351	10	12	regulation of cartilage development	0.032564
GO:0006986	0.00160309	2.11173	25.5538	38	68	response to unfolded protein	0.0326304
GO:0009791	0.00160309	2.11173	25.5538	38	68	post-embryonic development	0.0326304
GO:0045022	0.00160393	8.31867	4.50949	10	12	early endosome to late endosome transport	0.0326304
GO:0050919	0.00160393	8.31867	4.50949	10	12	negative chemotaxis	0.0326304
GO:0031669	0.00163446	1.72311	47.3497	64	126	cellular response to nutrient levels	0.03317
GO:0045185	0.00164502	1.90631	33.8212	48	90	maintenance of protein location	0.0333026
GO:0051924	0.00167503	1.75679	43.9675	60	117	regulation of calcium ion transport	0.0338275
GO:0010675	0.00170009	2.12691	24.8022	37	66	regulation of cellular carbohydrate metabolic process	0.0342499
GO:0009950	0.00170608	4.16131	7.89161	15	21	dorsal/ventral axis specification	0.0342873
GO:0046903	0.00180037	1.26022	265.684	303	707	secretion	0.0360946
GO:0045727	0.00185127	2.49899	16.9106	27	45	positive regulation of translation	0.0369554
GO:0001825	0.0018567	3.80491	8.64319	16	23	blastocyst formation	0.0369554
GO:0006906	0.0018567	3.80491	8.64319	16	23	vesicle fusion	0.0369554
GO:0042692	0.00188251	2.7631	13.82	23	37	muscle cell differentiation	0.0373793
GO:0010498	0.00190513	1.52795	75.534	96	201	proteasomal protein catabolic process	0.0377379
GO:0035303	0.00191482	2.5478	16.159	26	43	regulation of dephosphorylation	0.0378316
GO:0016197	0.00191899	1.9307	31.5007	45	84	endosome transport	0.0378316
GO:0030335	0.00195155	1.70271	47.602	64	127	positive regulation of cell migration	0.0383524
GO:0002287	0.00196857	3.53764	9.39477	17	25	alpha-beta T cell activation involved in immune response	0.0383524
GO:0030520	0.00196857	3.53764	9.39477	17	25	estrogen receptor signaling pathway	0.0383524
GO:0046326	0.00196857	3.53764	9.39477	17	25	positive regulation of glucose import	0.0383524
GO:0060711	0.00196857	3.53764	9.39477	17	25	labyrinthine layer development	0.0383524
GO:0019432	0.0019733	2.60273	15.4074	25	41	triglyceride biosynthetic process	0.0383542
GO:0009952	0.00198248	1.76606	41.6432	57	111	anterior/posterior pattern specification	0.0384426
GO:0034976	0.00202492	2.665	14.6558	24	39	response to endoplasmic reticulum stress	0.0391737
GO:0045667	0.00204353	3.03948	11.621	20	31	regulation of osteoblast differentiation	0.0393959
GO:0033628	0.00204592	3.32978	10.1464	18	27	regulation of cell adhesion mediated by integrin	0.0393959
GO:0001837	0.0020542	2.92377	12.3759	21	33	epithelial to mesenchymal transition	0.0394635
GO:0045732	0.00207621	2.92032	12.3849	21	33	positive regulation of protein catabolic process	0.039794
GO:0006886	0.00208324	1.56484	65.9487	85	177	intracellular protein transport	0.0398365
GO:0014047	0.00211525	3.02752	11.6495	20	31	glutamate secretion	0.040274
GO:0043487	0.00211584	2.9142	12.4011	21	33	regulation of RNA stability	0.040274
GO:0030177	0.00212132	6.12305	5.24916	11	14	positive regulation of Wnt receptor signaling pathway	0.0402856
GO:0008038	0.00214447	6.11178	5.25518	11	14	neuron recognition	0.0404176
GO:0043112	0.00214849	2.03177	26.6812	39	71	receptor metabolic process	0.0404176
GO:0035567	0.00214912	6.10954	5.25638	11	14	non-canonical Wnt receptor signaling pathway	0.0404176
GO:0055085	0.00215346	1.24635	282.317	320	755	transmembrane transport	0.0404176
GO:0001736	0.00216732	6.1008	5.26107	11	14	establishment of planar polarity	0.0404176
GO:0055117	0.00216732	6.1008	5.26107	11	14	regulation of cardiac muscle contraction	0.0404176
GO:0060998	0.00216732	6.1008	5.26107	11	14	regulation of dendritic spine development	0.0404176
GO:2000736	0.00216732	6.1008	5.26107	11	14	regulation of stem cell differentiation	0.0404176
GO:0006865	0.00224573	1.80716	37.5791	52	100	amino acid transport	0.0417858
GO:0070271	0.00225905	1.27592	226.226	260	602	protein complex biogenesis	0.0419393
GO:0050673	0.00228536	1.70207	46.1239	62	123	epithelial cell proliferation	0.0423329
GO:0003007	0.00232063	1.66914	49.6044	66	132	heart morphogenesis	0.0428903
GO:0010463	0.00233389	13.3589	3.37384	8	9	mesenchymal cell proliferation	0.0430392
GO:0031346	0.00237346	2.06004	25.1458	37	67	positive regulation of cell projection organization	0.0433558
GO:0008354	0.00237724	13.3065	3.38212	8	9	germ cell migration	0.0433558
GO:0040037	0.00237724	13.3065	3.38212	8	9	negative regulation of fibroblast growth factor receptor signaling pathway	0.0433558
GO:0045176	0.00237724	13.3065	3.38212	8	9	apical protein localization	0.0433558
GO:0071777	0.00237724	13.3065	3.38212	8	9	positive regulation of cell cycle cytokinesis	0.0433558
GO:0007270	0.00246246	1.94516	29.3117	42	78	neuron-neuron synaptic transmission	0.0448113
GO:0021537	0.00247268	2.31381	18.7236	29	50	telencephalon development	0.0448987
GO:0050808	0.00255617	1.87095	32.6938	46	87	synapse organization	0.0463091
GO:0006605	0.00256154	1.63591	52.338	69	140	protein targeting	0.0463091
GO:0050680	0.0025921	2.06904	24.4264	36	65	negative regulation of epithelial cell proliferation	0.0467594
GO:0061180	0.00262924	2.30074	18.7895	29	50	mammary gland epithelium development	0.0469318
GO:0007026	0.00264133	4.99193	6.01265	12	16	negative regulation of microtubule depolymerization	0.0469318
GO:0014037	0.00264133	4.99193	6.01265	12	16	Schwann cell differentiation	0.0469318
GO:0014897	0.00264133	4.99193	6.01265	12	16	striated muscle hypertrophy	0.0469318
GO:0021846	0.00264133	4.99193	6.01265	12	16	cell proliferation in forebrain	0.0469318
GO:0021895	0.00264133	4.99193	6.01265	12	16	cerebral cortex neuron differentiation	0.0469318
GO:0030511	0.00264133	4.99193	6.01265	12	16	positive regulation of transforming growth factor beta receptor signaling pathway	0.0469318
GO:0002221	0.00275457	1.76817	38.7065	53	103	pattern recognition receptor signaling pathway	0.0487186
GO:0001656	0.00275668	2.08326	23.6748	35	63	metanephros development	0.0487186
GO:0010469	0.00275954	2.3323	18.038	28	48	regulation of receptor activity	0.0487186
GO:0008624	0.00279727	1.69686	44.7191	60	119	induction of apoptosis by extracellular signals	0.0488366
GO:0003310	0.00281147	Inf	2.25475	6	6	pancreatic A cell differentiation	0.0488366
GO:0019368	0.00281147	Inf	2.25475	6	6	fatty acid elongation, unsaturated fatty acid	0.0488366
GO:0031054	0.00281147	Inf	2.25475	6	6	pre-miRNA processing	0.0488366
GO:0045793	0.00281147	Inf	2.25475	6	6	positive regulation of cell size	0.0488366
GO:0048096	0.00281147	Inf	2.25475	6	6	chromatin-mediated maintenance of transcription	0.0488366
GO:0051988	0.00281147	Inf	2.25475	6	6	regulation of attachment of spindle microtubules to kinetochore	0.0488366
GO:0007219	0.00281341	1.96122	27.8085	40	74	Notch signaling pathway	0.0488366
GO:0051094	0.00286521	1.6568	48.1427	64	130	positive regulation of developmental process	0.0496316
GO:0001944	0.0028762	3.66695	8.12506	15	22	vasculature development	0.049718
GO:0001707	0.00289055	2.3672	17.2864	27	46	mesoderm formation	0.0497584
GO:0045639	0.00289055	2.3672	17.2864	27	46	positive regulation of myeloid cell differentiation	0.0497584

## Sheet: MF
GOMFID	Pvalue	OddsRatio	ExpCount	Count	Size	Term	MF_p.fdr
GO:0005515	9.20345e-21	1.48042	1138.41	1357	3376	protein binding	2.20515e-17
GO:0016773	7.7622e-20	1.98664	275.216	394	744	phosphotransferase activity, alcohol group as acceptor	9.29911e-17
GO:0016301	4.55969e-17	1.85823	286.674	398	776	kinase activity	3.64167e-14
GO:0003700	2.04433e-14	1.72944	303.955	408	827	sequence-specific DNA binding transcription factor activity	1.22455e-11
GO:0001067	2.73367e-14	2.78547	83.9706	140	227	regulatory region nucleic acid binding	1.30997e-11
GO:0043565	5.61012e-13	1.838	214.831	298	582	sequence-specific DNA binding	2.24031e-10
GO:0000989	6.93076e-13	2.03764	154.254	225	417	transcription factor binding transcription factor activity	2.3723e-10
GO:0004674	2.64843e-12	2.04843	143.415	210	389	protein serine/threonine kinase activity	7.93206e-10
GO:0060589	1.06937e-11	1.91833	164.982	234	446	nucleoside-triphosphatase regulator activity	2.8469e-09
GO:0003682	2.44133e-11	2.56827	75.4625	122	204	chromatin binding	5.84942e-09
GO:0005516	7.85712e-11	2.96605	54.3774	93	147	calmodulin binding	1.71142e-08
GO:0019899	8.78651e-11	1.65525	254.189	335	693	enzyme binding	1.75437e-08
GO:0017124	7.08225e-10	3.15226	44.0198	77	119	SH3 domain binding	1.30531e-07
GO:0044212	1.22239e-09	2.60822	60.1207	98	163	transcription regulatory region DNA binding	2.09204e-07
GO:0008013	2.29879e-09	5.85513	19.6055	41	53	beta-catenin binding	3.67194e-07
GO:0032555	9.07407e-09	1.33011	688.781	800	1862	purine ribonucleotide binding	1.35884e-06
GO:0043167	1.16914e-08	1.23744	1461.16	1608	3950	ion binding	1.57019e-06
GO:0031625	1.17961e-08	3.00581	40.6906	70	110	ubiquitin protein ligase binding	1.57019e-06
GO:0008134	2.13749e-08	1.94286	105.373	151	286	transcription factor binding	2.69549e-06
GO:0016881	2.29911e-08	1.94631	104.686	150	283	acid-amino acid ligase activity	2.75433e-06
GO:0004842	2.83625e-08	2.05884	87.6697	129	237	ubiquitin-protein ligase activity	3.20537e-06
GO:0000166	2.94316e-08	1.28831	839.706	956	2270	nucleotide binding	3.20537e-06
GO:0030554	3.3621e-08	1.34756	564.119	662	1525	adenyl nucleotide binding	3.50244e-06
GO:0016740	6.21755e-08	1.3157	652.899	755	1765	transferase activity	6.20718e-06
GO:0005524	1.08609e-07	1.33563	551.912	645	1492	ATP binding	1.0409e-05
GO:0000981	1.16357e-07	4.67073	19.1771	38	52	sequence-specific DNA binding RNA polymerase II transcription factor activity	1.07228e-05
GO:0030165	3.2141e-07	3.23771	28.8533	51	78	PDZ domain binding	2.85222e-05
GO:0003713	3.58286e-07	2.04025	74.9728	110	203	transcription coactivator activity	3.0659e-05
GO:0005096	9.59181e-07	1.84877	93.5883	131	253	GTPase activator activity	7.92482e-05
GO:0003779	1.16232e-06	1.79159	102.26	141	277	actin binding	9.28306e-05
GO:0019904	1.49865e-06	1.82428	93.2262	130	255	protein domain specific binding	0.000115831
GO:0008092	2.93221e-06	1.93094	73.2394	105	200	cytoskeletal protein binding	0.000219549
GO:0046872	3.87007e-06	1.20694	1125.15	1232	3075	metal ion binding	0.000280991
GO:0008022	6.7854e-06	2.06466	56.227	83	152	protein C-terminus binding	0.000478171
GO:0019901	7.62642e-06	1.78854	86.2772	119	234	protein kinase binding	0.000522083
GO:0000149	1.0447e-05	4.35245	14.4267	28	39	SNARE binding	0.000676513
GO:0018024	1.0447e-05	4.35245	14.4267	28	39	histone-lysine N-methyltransferase activity	0.000676513
GO:0016278	1.16382e-05	4.13254	15.1665	29	41	lysine N-methyltransferase activity	0.000733817
GO:0035257	1.65679e-05	2.3986	35.5118	56	96	nuclear hormone receptor binding	0.00101787
GO:0003714	2.30897e-05	1.94767	58.4465	84	158	transcription corepressor activity	0.00138307
GO:0016874	2.40185e-05	1.47459	174.97	218	473	ligase activity	0.00140362
GO:0001077	2.76391e-05	4.91309	11.4673	23	31	RNA polymerase II core promoter proximal region sequence-specific DNA binding transcription factor activity involved in positive regulation of transcription	0.00157675
GO:0042826	2.96316e-05	3.2309	19.2355	34	52	histone deacetylase binding	0.0016511
GO:0046982	3.74436e-05	1.66585	94.6981	126	256	protein heterodimerization activity	0.00203898
GO:0005089	4.35587e-05	2.59686	27.0038	44	73	Rho guanyl-nucleotide exchange factor activity	0.00231926
GO:0005545	4.84829e-05	7.25808	7.7682	17	21	1-phosphatidylinositol binding	0.00252533
GO:0035091	5.22513e-05	2.13016	41.3623	62	112	phosphatidylinositol binding	0.0026637
GO:0046332	5.44056e-05	4.71147	11.0784	22	30	SMAD binding	0.00271575
GO:0005161	5.58248e-05	20.4815	4.80889	12	13	platelet-derived growth factor receptor binding	0.00272972
GO:0005083	7.69863e-05	1.78574	66.6684	92	181	small GTPase regulator activity	0.00368918
GO:0008270	8.31195e-05	1.20525	736.5	813	1991	zinc ion binding	0.00390499
GO:0003707	9.39156e-05	2.96998	19.2355	33	52	steroid hormone receptor activity	0.00432734
GO:0004709	0.000107121	6.82991	7.39829	16	20	MAP kinase kinase kinase activity	0.00484269
GO:0015085	0.00017076	7.96622	6.28855	14	17	calcium ion transmembrane transporter activity	0.00757667
GO:0008276	0.000221258	2.49962	23.6745	38	64	protein methyltransferase activity	0.00963878
GO:0003705	0.000233578	2.12902	34.0321	51	92	sequence-specific distal enhancer binding RNA polymerase II transcription factor activity	0.0099938
GO:0016791	0.000239673	1.56551	96.1777	124	260	phosphatase activity	0.0100747
GO:0004712	0.000244377	3.98559	11.0974	21	30	protein serine/threonine/tyrosine kinase activity	0.0100953
GO:0004702	0.000254966	3.76732	11.8191	22	32	receptor signaling protein serine/threonine kinase activity	0.0103542
GO:0048407	0.00034869	17.0619	4.06906	10	11	platelet-derived growth factor binding	0.0136961
GO:0070411	0.00034869	17.0619	4.06906	10	11	I-SMAD binding	0.0136961
GO:0001078	0.000383911	7.39589	5.91863	13	16	RNA polymerase II core promoter proximal region sequence-specific DNA binding transcription factor activity involved in negative regulation of transcription	0.0148363
GO:0031267	0.000392893	1.89571	43.6499	62	118	small GTPase binding	0.0149424
GO:0042393	0.000408221	2.10585	32.1826	48	87	histone binding	0.0152828
GO:0005509	0.000515904	1.31029	241.554	282	653	calcium ion binding	0.019017
GO:0017075	0.000602764	9.38472	4.80889	11	13	syntaxin-1 binding	0.0218822
GO:0004221	0.000647357	2.19108	27.0038	41	73	ubiquitin thiolesterase activity	0.0231503
GO:0008093	0.000708928	4.55232	8.13812	16	22	cytoskeletal adaptor activity	0.0249793
GO:0005248	0.000852594	6.82575	5.54872	12	15	voltage-gated sodium channel activity	0.0290924
GO:0004115	0.000862088	15.3529	3.69914	9	10	3',5'-cyclic-AMP phosphodiesterase activity	0.0290924
GO:0017002	0.000862088	15.3529	3.69914	9	10	activin-activated receptor activity	0.0290924
GO:0032947	0.000915346	2.8471	14.7966	25	40	protein complex scaffold	0.0302072
GO:0030674	0.000931379	1.88989	38.0478	54	103	protein binding, bridging	0.0302072
GO:0050681	0.000941368	3.02186	13.3169	23	36	androgen receptor binding	0.0302072
GO:0043422	0.000945552	Inf	2.5894	7	7	protein kinase B binding	0.0302072
GO:0042802	0.000972577	1.53873	82.0606	105	223	identical protein binding	0.0303793
GO:0004714	0.000976296	2.32721	21.8092	34	59	transmembrane receptor protein tyrosine kinase activity	0.0303793
GO:0003924	0.00115632	1.51782	85.0803	108	230	GTPase activity	0.0353392
GO:0019207	0.00116519	1.80301	42.5402	59	115	kinase regulator activity	0.0353392
GO:0008017	0.00124399	2.05186	28.4834	42	77	microtubule binding	0.03697
GO:0042813	0.00126525	4.77873	7.02837	14	19	Wnt-activated receptor activity	0.03697
GO:0070491	0.00126525	4.77873	7.02837	14	19	repressing transcription factor binding	0.03697
GO:0001104	0.00147096	2.61255	15.9063	26	43	RNA polymerase II transcription cofactor activity	0.042416
GO:0004843	0.00152635	2.66888	15.1665	25	41	ubiquitin-specific protease activity	0.042416
GO:0005109	0.00152976	3.90158	8.50803	16	23	frizzled binding	0.042416
GO:0033613	0.00152976	3.90158	8.50803	16	23	activating transcription factor binding	0.042416
GO:0022804	0.00154015	1.39703	126.141	153	341	active transmembrane transporter activity	0.042416
GO:0005100	0.00165755	2.88995	12.947	22	35	Rho GTPase activator activity	0.045081
GO:0051015	0.00167454	2.27838	20.7152	32	56	actin filament binding	0.045081
GO:0004012	0.00186718	6.25583	5.1788	11	14	phospholipid-translocating ATPase activity	0.0467266
GO:0031435	0.00186718	6.25583	5.1788	11	14	mitogen-activated protein kinase kinase kinase binding	0.0467266
GO:0043425	0.00186718	6.25583	5.1788	11	14	bHLH transcription factor binding	0.0467266
GO:0043548	0.00186718	6.25583	5.1788	11	14	phosphatidylinositol 3-kinase binding	0.0467266
GO:0070064	0.00186718	6.25583	5.1788	11	14	proline-rich region binding	0.0467266
GO:0070412	0.00186718	6.25583	5.1788	11	14	R-SMAD binding	0.0467266
GO:0015662	0.00188476	2.32982	19.2355	30	52	ATPase activity, coupled to transmembrane movement of ions, phosphorylative mechanism	0.0467266
GO:0015171	0.00189169	2.12166	24.0444	36	65	amino acid transmembrane transporter activity	0.0467266

## Sheet: CC
GOCCID	Pvalue	OddsRatio	ExpCount	Count	Size	Term	CC_p.fdr
GO:0005622	8.63209e-51	1.72478	4324.79	4742	11874	intracellular	8.5803e-48
GO:0043227	1.86745e-36	1.50224	3231.39	3621	8872	membrane-bounded organelle	9.28121e-34
GO:0043229	1.60793e-35	1.50589	3599.26	3977	9882	intracellular organelle	5.32762e-33
GO:0005737	4.73585e-33	1.46927	3074.05	3445	8440	cytoplasm	1.17686e-30
GO:0005623	1.16504e-30	2.12276	5624.34	5808	15442	cell	2.31609e-28
GO:0005634	1.98774e-30	1.47236	2013.06	2349	5527	nucleus	3.29303e-28
GO:0005794	7.00152e-16	1.69337	366.409	487	1006	Golgi apparatus	9.94215e-14
GO:0043197	5.56075e-14	3.82425	48.4417	91	133	dendritic spine	6.90923e-12
GO:0030054	1.64792e-13	2.37303	107.311	169	297	cell junction	1.82004e-11
GO:0000139	6.43078e-13	1.92345	181.019	258	497	Golgi membrane	6.39219e-11
GO:0005654	3.76155e-12	1.48201	500.079	619	1373	nucleoplasm	3.39907e-10
GO:0044422	2.90086e-11	1.24771	2079.72	2274	5710	organelle part	2.40288e-09
GO:0014069	8.52376e-10	3.57314	35.3297	65	97	postsynaptic density	6.5174e-08
GO:0005829	1.63717e-09	1.32256	790.729	916	2171	cytosol	1.16239e-07
GO:0030424	2.39085e-09	2.23379	80.8576	124	222	axon	1.58434e-07
GO:0031982	4.4566e-09	1.51755	302.67	382	831	vesicle	2.76866e-07
GO:0048471	4.91317e-09	1.80771	144.232	200	396	perinuclear region of cytoplasm	2.87276e-07
GO:0016023	5.29661e-09	1.54605	272.803	348	749	cytoplasmic membrane-bounded vesicle	2.9249e-07
GO:0045202	5.66317e-09	3.05965	39.96	70	111	synapse	2.96273e-07
GO:0030136	1.35093e-08	2.54488	54.2102	88	149	clathrin-coated vesicle	6.71411e-07
GO:0042995	6.42393e-08	1.47667	291.314	363	806	cell projection	3.04066e-06
GO:0005667	2.26073e-07	1.88828	96.5192	137	265	transcription factor complex	1.02144e-05
GO:0043198	2.5231e-07	10.0713	9.83403	23	27	dendritic shaft	1.09042e-05
GO:0043025	3.40531e-07	1.95674	83.7714	121	230	neuronal cell body	1.41036e-05
GO:0000151	4.72961e-07	2.35486	50.2628	79	138	ubiquitin ligase complex	1.88049e-05
GO:0019717	7.84704e-07	2.6788	36.7866	61	101	synaptosome	2.99998e-05
GO:0042734	8.89503e-07	4.93937	15.2974	31	42	presynaptic membrane	3.27469e-05
GO:0012506	9.3155e-07	1.76426	108.539	149	298	vesicle membrane	3.307e-05
GO:0044433	1.13029e-06	1.69438	124.2	167	341	cytoplasmic vesicle part	3.87415e-05
GO:0030672	2.31355e-06	4.31419	16.3901	32	45	synaptic vesicle membrane	7.66556e-05
GO:0016020	2.61858e-06	1.1637	2488.25	2626	6874	membrane	8.39637e-05
GO:0000267	3.83541e-06	1.32289	422.135	494	1159	cell fraction	0.000116488
GO:0030662	3.86732e-06	2.26815	45.8921	71	126	coated vesicle membrane	0.000116488
GO:0030027	5.69681e-06	2.48346	36.0581	58	99	lamellipodium	0.000166548
GO:0015630	1.00396e-05	1.38872	270.254	326	742	microtubule cytoskeleton	0.000285126
GO:0005624	1.18502e-05	1.38689	266.996	322	736	membrane fraction	0.000327196
GO:0005912	2.21384e-05	2.08406	47.6285	71	131	adherens junction	0.000594744
GO:0030426	2.58382e-05	2.6023	28.0452	46	77	growth cone	0.000675874
GO:0031974	2.6859e-05	1.2029	867.216	956	2381	membrane-enclosed lumen	0.000684559
GO:0043235	2.85803e-05	1.9891	52.8124	77	145	receptor complex	0.00071022
GO:0045211	3.00169e-05	1.9169	58.64	84	161	postsynaptic membrane	0.000727727
GO:0001726	3.42059e-05	2.95469	21.4565	37	59	ruffle	0.00080954
GO:0005901	3.70307e-05	3.13557	19.3038	34	53	caveola	0.000856013
GO:0030425	3.96044e-05	1.9977	49.8565	73	138	dendrite	0.00089302
GO:0070013	4.04285e-05	1.20089	836.621	922	2297	intracellular organelle lumen	0.00089302
GO:0005925	5.82756e-05	2.1568	38.9719	59	107	focal adhesion	0.00125926
GO:0016327	6.26991e-05	2.1652	38.2435	58	105	apicolateral plasma membrane	0.00132602
GO:0044304	6.41543e-05	5.5418	9.10558	19	25	main axon	0.00132853
GO:0009986	8.86454e-05	1.48537	140.954	177	387	cell surface	0.00179824
GO:0044456	9.11906e-05	1.75887	67.6095	93	187	synapse part	0.00181287
GO:0005768	0.00010246	2.30249	30.7228	48	85	endosome	0.00199696
GO:0030055	0.000119514	2.00991	42.9784	63	118	cell-substrate junction	0.00228456
GO:0008287	0.000121881	3.17419	16.3901	29	45	protein serine/threonine phosphatase complex	0.00228584
GO:0005769	0.000176994	2.11793	35.2706	53	97	early endosome	0.00320689
GO:0000790	0.000177443	2.03471	39.3361	58	108	nuclear chromatin	0.00320689
GO:0005856	0.000213315	1.29531	300.525	349	834	cytoskeleton	0.00378634
GO:0005905	0.000341	2.71435	18.5754	31	51	coated pit	0.00589744
GO:0031519	0.000344116	4.16066	9.8264	19	27	PcG protein complex	0.00589744
GO:0005913	0.000402619	3.12581	14.2047	25	39	cell-cell adherens junction	0.00678311
GO:0030315	0.000420229	6.12126	6.55602	14	18	T-tubule	0.0069618
GO:0005938	0.000435745	1.73286	57.1831	78	157	cell cortex	0.0071005
GO:0032589	0.000507626	5.24716	7.28447	15	20	neuron projection membrane	0.0081384
GO:0005911	0.000535339	1.62281	71.261	94	196	cell-cell junction	0.00844646
GO:0009898	0.000645504	1.99174	34.237	50	94	internal side of plasma membrane	0.00997229
GO:0005770	0.000652112	1.81039	45.8921	64	126	late endosome	0.00997229
GO:0016580	0.000755743	15.7319	3.64223	9	10	Sin3 complex	0.0112849
GO:0030496	0.000760655	2.20374	25.4956	39	70	midbody	0.0112849
GO:0005923	0.00082287	2.0088	32.0517	47	88	tight junction	0.0120284
GO:0044459	0.000989494	1.18095	597.852	656	1658	plasma membrane part	0.0142544
GO:0034703	0.00101232	1.7284	49.8986	68	137	cation channel complex	0.014375
GO:0080008	0.0010601	4.89654	6.92024	14	19	CUL4 RING ubiquitin ligase complex	0.0148247
GO:0043228	0.00107382	1.1412	1018	1090	2795	non-membrane-bounded organelle	0.0148247
GO:0044440	0.00117435	1.47007	98.3403	123	270	endosomal part	0.0159904
GO:0017053	0.00125812	2.87846	13.4654	23	37	transcriptional repressor complex	0.0168996
GO:0030175	0.00129527	2.96496	12.7374	22	35	filopodium	0.0171667
GO:0005637	0.00135266	3.49852	9.83403	18	27	nuclear inner membrane	0.0176913
GO:0035098	0.00188015	13.9816	3.27801	8	9	ESC/E(Z) complex	0.0242711
GO:0032991	0.00201647	1.11937	1303.92	1378	3580	macromolecular complex	0.0256971
GO:0031300	0.00213874	1.56558	64.1033	83	176	intrinsic to organelle membrane	0.0269103
GO:0005587	0.00233092	Inf	2.18534	6	6	collagen type IV	0.0286041
GO:0030877	0.00233092	Inf	2.18534	6	6	beta-catenin destruction complex	0.0286041
GO:0042175	0.00241577	1.25225	256.049	292	703	nuclear outer membrane-endoplasmic reticulum membrane network	0.0291215
GO:0005884	0.00243168	3.02501	10.9184	19	30	actin filament	0.0291215
GO:0031201	0.00251133	3.4977	8.74136	16	24	SNARE complex	0.0293678
GO:0033017	0.00251133	3.4977	8.74136	16	24	sarcoplasmic reticulum membrane	0.0293678
GO:0031527	0.00280196	7.8652	4.00646	9	11	filopodium membrane	0.0323855
GO:0005887	0.0029067	1.18722	436.008	481	1198	integral to plasma membrane	0.0330765
GO:0055037	0.0029283	2.17046	20.3965	31	56	recycling endosome	0.0330765
GO:0031252	0.00308755	2.54134	14.1111	23	39	cell leading edge	0.0344835
GO:0019898	0.00333778	1.72021	39.7003	54	109	extrinsic to membrane	0.0368639
GO:0005583	0.00352702	5.82648	4.7349	10	13	fibrillar collagen	0.0385259
GO:0001725	0.00380746	2.62395	12.7478	21	35	stress fiber	0.0411372
GO:0044432	0.0040061	1.22341	284.458	320	781	endoplasmic reticulum part	0.0428178
GO:0000118	0.00415032	2.77286	11.2818	19	31	histone deacetylase complex	0.0438874
GO:0030173	0.00426207	2.27468	16.7543	26	46	integral to Golgi membrane	0.0441302
GO:0032587	0.00426207	2.27468	16.7543	26	46	ruffle membrane	0.0441302
GO:0005881	0.00436639	2.86189	10.5625	18	29	cytoplasmic microtubule	0.0446136
GO:0012505	0.00439852	1.40488	93.1412	114	262	endomembrane system	0.0446136
GO:0005678	0.00462596	12.2319	2.91379	7	8	chromatin assembly complex	0.0459821
GO:0005883	0.00462596	12.2319	2.91379	7	8	neurofilament	0.0459821
GO:0030140	0.00469376	3.27855	8.37714	15	23	trans-Golgi network transport vesicle	0.0461941
