# Supplementary material for: Cell Pluripotency Levels Associated with Imprinted Genes in Human
Source: Comput Math Methods Med. 2015 Oct 4;2015:471076. doi: 10.1155/2015/471076 (PMC4609408; doi:10.1155/2015/471076)
Supplement: Supplementary file 1 — Supplementary Figure 1: Synteny maps of CPA4-KLF14 region between human and other mammalians. Supplementary Table 1: 79 differentially expressed miRNAs with at least 2 fold change. Supplementary Table 2: GO and KEGG enrichment results. Supplementary Table 3: Diseases and function analysis. [file 471076.f1.zip › Supplementary Table3.xls]

## Sheet: IPA disease and function
© 2000-2015 QIAGEN. All rights reserved.
Categories	Diseases or Functions Annotation	p-Value	Molecules	# Molecules
Cancer	Cancer	2.48E-05	CHST8,EGFL7,KBTBD3,miR-100-5p (and other miRNAs w/seed ACCCGUA),miR-125b-5p (and other miRNAs w/seed CCCUGAG),miR-17-5p (and other miRNAs w/seed AAAGUGC),miR-199a-3p (and other miRNAs w/seed CAGUAGU),miR-214-3p (and other miRNAs w/seed CAGCAGG),miR-23a-3p (and other miRNAs w/seed UCACAUU),mir-290,miR-291a-3p (and other miRNAs w/seed AAGUGCU),miR-292-5p (and other miRNAs w/seed CUCAAAC),miR-30c-5p…	23
Cancer	carcinoma	3.48E-05	CHST8,EGFL7,KBTBD3,miR-100-5p (and other miRNAs w/seed ACCCGUA),miR-125b-5p (and other miRNAs w/seed CCCUGAG),miR-17-5p (and other miRNAs w/seed AAAGUGC),miR-199a-3p (and other miRNAs w/seed CAGUAGU),miR-214-3p (and other miRNAs w/seed CAGCAGG),miR-23a-3p (and other miRNAs w/seed UCACAUU),miR-291a-3p (and other miRNAs w/seed AAGUGCU),miR-292-5p (and other miRNAs w/seed CUCAAAC),miR-30c-5p (and ot…	21
Cancer, Respiratory Disease	lung cancer	1.98E-03	EGFL7,miR-125b-5p (and other miRNAs w/seed CCCUGAG),miR-17-5p (and other miRNAs w/seed AAAGUGC),miR-199a-3p (and other miRNAs w/seed CAGUAGU),miR-23a-3p (and other miRNAs w/seed UCACAUU),miR-30c-5p (and other miRNAs w/seed GUAAACA),NLRP2,NTM,PEG3,TSHZ3,USP29,ZC3H12C,ZIM3,ZNF264	14
Cancer, Gastrointestinal Disease	digestive organ tumor	2.74E-05	EGFL7,miR-100-5p (and other miRNAs w/seed ACCCGUA),miR-125b-5p (and other miRNAs w/seed CCCUGAG),miR-17-5p (and other miRNAs w/seed AAAGUGC),miR-199a-3p (and other miRNAs w/seed CAGUAGU),miR-214-3p (and other miRNAs w/seed CAGCAGG),miR-23a-3p (and other miRNAs w/seed UCACAUU),miR-292-5p (and other miRNAs w/seed CUCAAAC),miR-30c-5p (and other miRNAs w/seed GUAAACA),MZF1,PEG3,ZC3H12C	12
Cancer, Respiratory Disease	carcinoma in lung	3.98E-02	miR-125b-5p (and other miRNAs w/seed CCCUGAG),miR-17-5p (and other miRNAs w/seed AAAGUGC),miR-199a-3p (and other miRNAs w/seed CAGUAGU),NLRP2,NTM,PEG3,TSHZ3,USP29,ZC3H12C,ZIM3,ZNF264	11
Cancer, Reproductive System Disease	uterine cancer	2.99E-06	KBTBD3,miR-17-5p (and other miRNAs w/seed AAAGUGC),miR-199a-3p (and other miRNAs w/seed CAGUAGU),miR-214-3p (and other miRNAs w/seed CAGCAGG),miR-23a-3p (and other miRNAs w/seed UCACAUU),mir-290,miR-291a-3p (and other miRNAs w/seed AAGUGCU),miR-30c-5p (and other miRNAs w/seed GUAAACA),PEG3,TSHZ3	10
Cancer, Reproductive System Disease	genital tumor	4.13E-05	EGFL7,KBTBD3,miR-100-5p (and other miRNAs w/seed ACCCGUA),miR-125b-5p (and other miRNAs w/seed CCCUGAG),miR-17-5p (and other miRNAs w/seed AAAGUGC),miR-23a-3p (and other miRNAs w/seed UCACAUU),miR-291a-3p (and other miRNAs w/seed AAGUGCU),miR-30c-5p (and other miRNAs w/seed GUAAACA),PEG3,TSHZ3	10
Cancer, Gastrointestinal Disease	gastrointestinal tract cancer	4.15E-05	EGFL7,miR-125b-5p (and other miRNAs w/seed CCCUGAG),miR-17-5p (and other miRNAs w/seed AAAGUGC),miR-214-3p (and other miRNAs w/seed CAGCAGG),miR-23a-3p (and other miRNAs w/seed UCACAUU),miR-292-5p (and other miRNAs w/seed CUCAAAC),miR-30c-5p (and other miRNAs w/seed GUAAACA),MZF1,PEG3,ZC3H12C	10
Cancer, Gastrointestinal Disease	colorectal cancer	1.09E-04	EGFL7,miR-125b-5p (and other miRNAs w/seed CCCUGAG),miR-17-5p (and other miRNAs w/seed AAAGUGC),miR-23a-3p (and other miRNAs w/seed UCACAUU),miR-292-5p (and other miRNAs w/seed CUCAAAC),miR-30c-5p (and other miRNAs w/seed GUAAACA),MZF1,PEG3,ZC3H12C	9
Cancer, Gastrointestinal Disease, Hepatic System Disease	liver cancer	4.12E-06	miR-100-5p (and other miRNAs w/seed ACCCGUA),miR-125b-5p (and other miRNAs w/seed CCCUGAG),miR-17-5p (and other miRNAs w/seed AAAGUGC),miR-199a-3p (and other miRNAs w/seed CAGUAGU),miR-23a-3p (and other miRNAs w/seed UCACAUU),miR-292-5p (and other miRNAs w/seed CUCAAAC),miR-30c-5p (and other miRNAs w/seed GUAAACA),MZF1	8
Cellular Development	differentiation of cells	2.37E-02	LILRB4,LMX1B,miR-100-5p (and other miRNAs w/seed ACCCGUA),miR-125b-5p (and other miRNAs w/seed CCCUGAG),miR-17-5p (and other miRNAs w/seed AAAGUGC),miR-30c-5p (and other miRNAs w/seed GUAAACA),MZF1,TSHZ3	8
Cancer	pharyngeal tumor	2.38E-09	miR-100-5p (and other miRNAs w/seed ACCCGUA),miR-125b-5p (and other miRNAs w/seed CCCUGAG),miR-17-5p (and other miRNAs w/seed AAAGUGC),miR-214-3p (and other miRNAs w/seed CAGCAGG),miR-23a-3p (and other miRNAs w/seed UCACAUU),miR-30c-5p (and other miRNAs w/seed GUAAACA)	6
Cancer, Reproductive System Disease	cervical cancer	8.15E-07	miR-17-5p (and other miRNAs w/seed AAAGUGC),miR-199a-3p (and other miRNAs w/seed CAGUAGU),miR-214-3p (and other miRNAs w/seed CAGCAGG),mir-290,miR-291a-3p (and other miRNAs w/seed AAGUGCU),miR-30c-5p (and other miRNAs w/seed GUAAACA)	6
Cancer, Gastrointestinal Disease, Hepatic System Disease	hepatocellular carcinoma	6.36E-05	miR-100-5p (and other miRNAs w/seed ACCCGUA),miR-17-5p (and other miRNAs w/seed AAAGUGC),miR-199a-3p (and other miRNAs w/seed CAGUAGU),miR-23a-3p (and other miRNAs w/seed UCACAUU),miR-30c-5p (and other miRNAs w/seed GUAAACA),MZF1	6
Cancer, Dermatological Diseases and Conditions	malignant cutaneous melanoma cancer	1.21E-04	CHST8,miR-100-5p (and other miRNAs w/seed ACCCGUA),miR-125b-5p (and other miRNAs w/seed CCCUGAG),miR-199a-3p (and other miRNAs w/seed CAGUAGU),miR-23a-3p (and other miRNAs w/seed UCACAUU),miR-291a-3p (and other miRNAs w/seed AAGUGCU)	6
Cancer	squamous-cell carcinoma	1.39E-04	miR-100-5p (and other miRNAs w/seed ACCCGUA),miR-125b-5p (and other miRNAs w/seed CCCUGAG),miR-17-5p (and other miRNAs w/seed AAAGUGC),miR-214-3p (and other miRNAs w/seed CAGCAGG),miR-30c-5p (and other miRNAs w/seed GUAAACA),PEG3	6
Cancer	metastasis	4.24E-04	EGFL7,miR-125b-5p (and other miRNAs w/seed CCCUGAG),miR-199a-3p (and other miRNAs w/seed CAGUAGU),miR-23a-3p (and other miRNAs w/seed UCACAUU),MZF1,PEG3	6
Cancer	head and neck cancer	8.33E-04	miR-100-5p (and other miRNAs w/seed ACCCGUA),miR-125b-5p (and other miRNAs w/seed CCCUGAG),miR-17-5p (and other miRNAs w/seed AAAGUGC),miR-214-3p (and other miRNAs w/seed CAGCAGG),miR-23a-3p (and other miRNAs w/seed UCACAUU),miR-30c-5p (and other miRNAs w/seed GUAAACA)	6
Cancer	hyperplasia	2.20E-03	CHST8,KBTBD3,miR-17-5p (and other miRNAs w/seed AAAGUGC),miR-23a-3p (and other miRNAs w/seed UCACAUU),SDHD,TSHZ3	6
Cancer, Reproductive System Disease	cervical carcinoma	5.18E-07	miR-17-5p (and other miRNAs w/seed AAAGUGC),miR-199a-3p (and other miRNAs w/seed CAGUAGU),miR-214-3p (and other miRNAs w/seed CAGCAGG),miR-291a-3p (and other miRNAs w/seed AAGUGCU),miR-30c-5p (and other miRNAs w/seed GUAAACA)	5
Cancer, Reproductive System Disease	hyperplasia of genital organ	2.77E-04	CHST8,KBTBD3,miR-17-5p (and other miRNAs w/seed AAAGUGC),miR-23a-3p (and other miRNAs w/seed UCACAUU),TSHZ3	5
Cancer	neuroendocrine tumor	6.30E-04	miR-100-5p (and other miRNAs w/seed ACCCGUA),miR-17-5p (and other miRNAs w/seed AAAGUGC),miR-214-3p (and other miRNAs w/seed CAGCAGG),miR-30c-5p (and other miRNAs w/seed GUAAACA),SDHD	5
Organismal Development	growth of organism	1.87E-03	miR-17-5p (and other miRNAs w/seed AAAGUGC),miR-199a-3p (and other miRNAs w/seed CAGUAGU),miR-214-3p (and other miRNAs w/seed CAGCAGG),miR-30c-5p (and other miRNAs w/seed GUAAACA),SDHD	5
Neurological Disease, Psychological Disorders	Alzheimer's disease	2.09E-03	miR-100-5p (and other miRNAs w/seed ACCCGUA),miR-125b-5p (and other miRNAs w/seed CCCUGAG),miR-17-5p (and other miRNAs w/seed AAAGUGC),miR-30c-5p (and other miRNAs w/seed GUAAACA),TSHZ3	5
Cancer, Reproductive System Disease	endometrial carcinoma	4.28E-03	KBTBD3,miR-17-5p (and other miRNAs w/seed AAAGUGC),miR-23a-3p (and other miRNAs w/seed UCACAUU),PEG3,TSHZ3	5
Cancer, Endocrine System Disorders, Reproductive System Disease	ovarian cancer	4.57E-03	KBTBD3,miR-17-5p (and other miRNAs w/seed AAAGUGC),miR-23a-3p (and other miRNAs w/seed UCACAUU),PEG3,TSHZ3	5
Cancer, Reproductive System Disease	prostate cancer	6.18E-03	EGFL7,miR-100-5p (and other miRNAs w/seed ACCCGUA),miR-125b-5p (and other miRNAs w/seed CCCUGAG),miR-17-5p (and other miRNAs w/seed AAAGUGC),miR-30c-5p (and other miRNAs w/seed GUAAACA)	5
Inflammatory Response	inflammation of organ	1.67E-02	miR-100-5p (and other miRNAs w/seed ACCCGUA),miR-125b-5p (and other miRNAs w/seed CCCUGAG),miR-17-5p (and other miRNAs w/seed AAAGUGC),miR-23a-3p (and other miRNAs w/seed UCACAUU),miR-30c-5p (and other miRNAs w/seed GUAAACA)	5
Cancer	lymphohematopoietic cancer	2.31E-02	miR-100-5p (and other miRNAs w/seed ACCCGUA),miR-125b-5p (and other miRNAs w/seed CCCUGAG),miR-17-5p (and other miRNAs w/seed AAAGUGC),miR-30c-5p (and other miRNAs w/seed GUAAACA),MZF1	5
Organismal Development	growth of Murine cytomegalovirus	5.92E-10	miR-17-5p (and other miRNAs w/seed AAAGUGC),miR-199a-3p (and other miRNAs w/seed CAGUAGU),miR-214-3p (and other miRNAs w/seed CAGCAGG),miR-30c-5p (and other miRNAs w/seed GUAAACA)	4
Infectious Disease, Organismal Development	growth of human herpesvirus 1	5.92E-10	miR-17-5p (and other miRNAs w/seed AAAGUGC),miR-199a-3p (and other miRNAs w/seed CAGUAGU),miR-214-3p (and other miRNAs w/seed CAGCAGG),miR-30c-5p (and other miRNAs w/seed GUAAACA)	4
Cancer	hypopharyngeal squamous cell carcinoma	2.39E-07	miR-100-5p (and other miRNAs w/seed ACCCGUA),miR-125b-5p (and other miRNAs w/seed CCCUGAG),miR-214-3p (and other miRNAs w/seed CAGCAGG),miR-30c-5p (and other miRNAs w/seed GUAAACA)	4
Cancer, Developmental Disorder, Hereditary Disorder, Renal and Urological Disease	Polycystic Kidney Disease	3.66E-05	miR-100-5p (and other miRNAs w/seed ACCCGUA),miR-17-5p (and other miRNAs w/seed AAAGUGC),miR-291a-3p (and other miRNAs w/seed AAGUGCU),miR-30c-5p (and other miRNAs w/seed GUAAACA)	4
Cancer, Endocrine System Disorders, Gastrointestinal Disease	pancreatic cancer	7.82E-04	miR-100-5p (and other miRNAs w/seed ACCCGUA),miR-17-5p (and other miRNAs w/seed AAAGUGC),miR-214-3p (and other miRNAs w/seed CAGCAGG),miR-30c-5p (and other miRNAs w/seed GUAAACA)	4
Cancer, Endocrine System Disorders, Reproductive System Disease	endometrial ovarian cancer	1.13E-03	KBTBD3,miR-17-5p (and other miRNAs w/seed AAAGUGC),miR-23a-3p (and other miRNAs w/seed UCACAUU),TSHZ3	4
Cancer, Reproductive System Disease	endometrial cancer	4.05E-03	miR-17-5p (and other miRNAs w/seed AAAGUGC),miR-23a-3p (and other miRNAs w/seed UCACAUU),PEG3,TSHZ3	4
Reproductive System Disease	endometriosis	6.27E-03	miR-100-5p (and other miRNAs w/seed ACCCGUA),miR-125b-5p (and other miRNAs w/seed CCCUGAG),miR-17-5p (and other miRNAs w/seed AAAGUGC),miR-23a-3p (and other miRNAs w/seed UCACAUU)	4
Organismal Injury and Abnormalities	Fibrosis	1.17E-02	miR-125b-5p (and other miRNAs w/seed CCCUGAG),miR-17-5p (and other miRNAs w/seed AAAGUGC),miR-23a-3p (and other miRNAs w/seed UCACAUU),miR-30c-5p (and other miRNAs w/seed GUAAACA)	4
Cellular Movement	invasion of tumor cell lines	1.23E-02	miR-125b-5p (and other miRNAs w/seed CCCUGAG),miR-17-5p (and other miRNAs w/seed AAAGUGC),miR-199a-3p (and other miRNAs w/seed CAGUAGU),MZF1	4
Cancer	benign neoplasia	3.93E-02	miR-23a-3p (and other miRNAs w/seed UCACAUU),miR-30c-5p (and other miRNAs w/seed GUAAACA),PEG3,SDHD	4
Endocrine System Disorders, Gastrointestinal Disease, Metabolic Disease	diabetes mellitus	4.51E-02	miR-100-5p (and other miRNAs w/seed ACCCGUA),miR-125b-5p (and other miRNAs w/seed CCCUGAG),miR-23a-3p (and other miRNAs w/seed UCACAUU),miR-30c-5p (and other miRNAs w/seed GUAAACA)	4
Cellular Development, Hematological System Development and Function	differentiation of blood cells	4.82E-02	LILRB4,miR-125b-5p (and other miRNAs w/seed CCCUGAG),miR-17-5p (and other miRNAs w/seed AAAGUGC),MZF1	4
Cancer	metastatic melanoma cancer	6.36E-05	miR-125b-5p (and other miRNAs w/seed CCCUGAG),miR-199a-3p (and other miRNAs w/seed CAGUAGU),miR-23a-3p (and other miRNAs w/seed UCACAUU)	3
Cancer, Renal and Urological Disease	bladder tumor	8.94E-05	miR-125b-5p (and other miRNAs w/seed CCCUGAG),miR-17-5p (and other miRNAs w/seed AAAGUGC),miR-291a-3p (and other miRNAs w/seed AAGUGCU)	3
Connective Tissue Disorders, Inflammatory Disease, Inflammatory Response, Organismal Injury and Abnormalities, Respiratory Disease	idiopathic pulmonary fibrosis	3.78E-04	miR-125b-5p (and other miRNAs w/seed CCCUGAG),miR-17-5p (and other miRNAs w/seed AAAGUGC),miR-30c-5p (and other miRNAs w/seed GUAAACA)	3
Inflammatory Disease, Inflammatory Response, Renal and Urological Disease	lupus nephritis	4.03E-04	miR-100-5p (and other miRNAs w/seed ACCCGUA),miR-23a-3p (and other miRNAs w/seed UCACAUU),miR-30c-5p (and other miRNAs w/seed GUAAACA)	3
Cardiovascular Disease, Organismal Injury and Abnormalities	Cardiac Fibrosis	7.49E-04	miR-125b-5p (and other miRNAs w/seed CCCUGAG),miR-23a-3p (and other miRNAs w/seed UCACAUU),miR-30c-5p (and other miRNAs w/seed GUAAACA)	3
Reproductive System Disease	nonobstructive azoospermia	1.35E-03	miR-17-5p (and other miRNAs w/seed AAAGUGC),miR-23a-3p (and other miRNAs w/seed UCACAUU),miR-291a-3p (and other miRNAs w/seed AAGUGCU)	3
Cancer, Reproductive System Disease	germ cell and embryonal neoplasm	2.67E-03	miR-17-5p (and other miRNAs w/seed AAAGUGC),miR-291a-3p (and other miRNAs w/seed AAGUGCU),miR-30c-5p (and other miRNAs w/seed GUAAACA)	3
Cancer, Reproductive System Disease	uterine leiomyoma	6.94E-03	miR-23a-3p (and other miRNAs w/seed UCACAUU),miR-30c-5p (and other miRNAs w/seed GUAAACA),PEG3	3
Cancer, Gastrointestinal Disease	stomach tumor	9.26E-03	miR-17-5p (and other miRNAs w/seed AAAGUGC),miR-214-3p (and other miRNAs w/seed CAGCAGG),miR-23a-3p (and other miRNAs w/seed UCACAUU)	3
Cell Cycle	arrest in cell cycle progression	1.86E-02	miR-100-5p (and other miRNAs w/seed ACCCGUA),miR-17-5p (and other miRNAs w/seed AAAGUGC),miR-199a-3p (and other miRNAs w/seed CAGUAGU)	3
Cancer	growth of tumor	3.04E-02	EGFL7,miR-100-5p (and other miRNAs w/seed ACCCGUA),miR-17-5p (and other miRNAs w/seed AAAGUGC)	3
Cellular Development	maturation of cells	3.31E-02	miR-17-5p (and other miRNAs w/seed AAAGUGC),miR-23a-3p (and other miRNAs w/seed UCACAUU),miR-30c-5p (and other miRNAs w/seed GUAAACA)	3
